# Supplementary material for: Phylogenetic ancestry of Metamonada proteins points to a common origin of mitochondria in all eukaryotes
Source: Mol Biol Evol. 2026 Jul 17;43(8):msag175. doi: 10.1093/molbev/msag175 (PMC13428257; doi:10.1093/molbev/msag175)
Supplement: msag175_Supplementary_Data [file msag175_supplementary_data.zip]

Archive with 5 entries (5 files):
- Fig.S1.pdf
- Fig.S2.pdf
- Fig.S3.pdf
- Supplementary References.docx
- Suppl_Tables.xlsx
