# Supplementary material for: Phylogenetic ancestry of Metamonada proteins points to a common origin of mitochondria in all eukaryotes
Source: Mol Biol Evol. 2026 Jul 17;43(8):msag175. doi: 10.1093/molbev/msag175 (PMC13428257; doi:10.1093/molbev/msag175)
Supplement: msag175_Supplementary_Data [file msag175_supplementary_data.zip › Suppl_Tables.xlsx]

## Sheet: Cover
	Phylogenetic ancestry of Metamonada proteins points to a common origin of mitochondria in all eukaryotes
	Kristína Záhonová1,2,3,4, Pavel Doležal1, Jan Tachezy1, Julius Lukeš2,5, Dave Speijer6,# and Vladimír Hampl1,#
	1 Department of Parasitology, Faculty of Science, Charles University BIOCEV, Vestec, Czechia
	2 Institute of Parasitology, Biology Centre, Czech Academy of Sciences, České Budějovice, Czechia
	3 Life Science Research Centre, Faculty of Science, University of Ostrava, Ostrava, Czechia
	4 Division of Infectious Diseases, Department of Medicine, University of Alberta, Edmonton, Canada
	5 Faculty of Sciences, University of South Bohemia, České Budějovice, Czechia
	6 Amsterdam UMC, AMC, Medical Biochemistry Amsterdam, The Netherlands
	# Corresponding authors: d.speijer@amsterdamumc.nl (D.S.), vlada@natur.cuni.cz (V.H.)
	Table S1. List of 1,399 ancestral metamonad OGs. Annotation is based on Supplementary file S3, Sheet C from (Novák, et al. 2023).
	Table S2. Custom-built database. Organisms included in the database are listed together with taxonomy, type of data, and source of their data.
	Table S3. Analyses of ancestral Metamonada proteins. Listed is information about the number of sequences and positions of alignments of ancestral OGs used in phylogenetic analyses by FastTree (A) and IQ-TREE (B). The latter also includes affiliation labels of amOGs. C) Summary counts of prokaryotic affiliations in metamonad lineages.
	Table S4. HHblits analysis of metamonad-specific amOGs. Alignments of these amOGs were submitted to HHblits analysis and first hits are listed.
	Table S5. Parabasalia MRO proteins. The list of T. vaginalis hydrogenosomal proteins was built based on analysis of the whole hydrogenosomal proteomes (Schneider, et al. 2011; Beltrán, et al. 2013), subproteome of hydrogenosomal membrane proteins (Rada, et al. 2011; Kučerová, et al. 2023), and proteomic analysis of hydrogenosomal protein import complexes (Makki, et al. 2019; Makki, et al. 2024; K…
	Table S6. Fornicata MRO proteins. The list of G. intestinalis mitosomal proteins was compiled from independent proteomic analyses and affinity pulldowns (Jedelský, et al. 2011; Martincová, et al. 2015; Motyčková, et al. 2023). Since the MRO proteome of S. salmonicida (Jerlström-Hultqvist, et al. 2013) was heavily contaminated, a more robust set of Fornicata MRO proteins (altogether 29 proteins) w…
	Table S7. Analyses of Metamonada MRO proteins. Listed is information about the number of sequences and positions of alignments of MRO proteins used in phylogenetic analyses by FastTree (A) and IQ-TREE (B). The latter also includes affiliation labels of MROGs. C) Summary counts of prokaryotic affiliations in metamonad lineages.

## Sheet: Table S1
OG	Annotation
q2000150	BlNa10251: Multidrug resistance-associated protein 1;
q2000163	BlNa12243: Cytoplasmic dynein 2 heavy chain 1; kegg=dynein heavy chain 2, cytosolic; interproscan=ATP-binding dynein motor region D5
q2000182	PaPyr2255: Cathepsin L2 cathepsin L cathepsin V Papain family cysteine protease
q2000284	BlNa3815: 60S ribosomal protein L16; kegg=large subunit ribosomal protein L13Ae;
q2000288	BlNa16156: 60S ribosomal protein L5; kegg=large subunit ribosomal protein L5e; interproscan=Ribosomal large subunit proteins 60S L5, and 50S L18
q2000295	BlNa19717: Heat shock cognate 70 kDa protein 1; kegg=heat shock 70kDa protein 1/2/6/8; interproscan=Hsp70 protein
q2000317	BlNa11581: Histone H3; kegg=histone H3; interproscan=Core histone H2A/H2B/H3/H4
q2000333	BlNa11791: 40S ribosomal protein S1-B; kegg=small subunit ribosomal protein S3Ae; interproscan=Ribosomal S3Ae family
q2000334	BlNa1206: Histone H4;
q2000361	BlNa12848: Thioredoxin peroxidase; kegg=peroxiredoxin (alkyl hydroperoxide reductase subunit C) ;
q2000377	BlNa10432: Histone H2A; kegg=histone H2A;
q2000378	BlNa14800: 40S ribosomal protein SA; kegg=small subunit ribosomal protein SAe;
q2000389	BlNa10369: 40S ribosomal protein S9; kegg=small subunit ribosomal protein S9e;
q2000398	BlNa14038: Pyruvate:ferredoxin oxidoreductase PFO 1.2.7.1
q2000417	BlNa181: 40S ribosomal protein S6; kegg=small subunit ribosomal protein S6e; interproscan=Ribosomal protein S6e
q2000418	BlNa13880: Calcium-transporting ATPase 8, plasma membrane-type; kegg=Cu+-exporting ATPase ; interproscan=Cation transporting ATPase, C-terminus
q2000424	BlNa1251: Tubulin alpha-1A chain; kegg=tubulin alpha; interproscan=Tubulin/FtsZ family, GTPase domain
q2000438	BlNa17928: Elongation factor 1-alpha 1; kegg=elongation factor 1-alpha; interproscan=Elongation factor Tu C-terminal domain
q2000439	BlNa13971: Histone H2B; kegg=histone H2B; interproscan=Core histone H2A/H2B/H3/H4
q2000465	BlNa22: 60S ribosomal protein L9-A; kegg=large subunit ribosomal protein L9e;
q2000492	BlNa19827: 60S ribosomal protein L7a-1; kegg=large subunit ribosomal protein L7Ae; interproscan=Ribosomal protein L7Ae/L30e/S12e/Gadd45 family
q2000493	BlNa18763: cross-pathway control protein; kegg=guanine nucleotide-binding protein subunit beta-2-like 1 protein;
q2000495	-
q2000496	BlNa4257: Actin-2; kegg=actin beta/gamma 1; interproscan=Actin
q2000507	BlNa320: 40S ribosomal protein S23; kegg=small subunit ribosomal protein S23e; interproscan=Ribosomal protein S12/S23
q2000508	BlNa1093: Tubulin beta-1 chain; kegg=tubulin beta; interproscan=Tubulin/FtsZ family, GTPase domain
q2000523	BlNa1704: Skin Permeable Thioredoxin-1 fusion protein; kegg=thioredoxin 1; interproscan=Thioredoxin
q2000524	BlNa6301: 60S ribosomal protein L7; kegg=large subunit ribosomal protein L7e;
q2000526	BlNa11269: Pre-mRNA-splicing factor ATP-dependent RNA helicase PRP16; kegg=pre-mRNA-splicing factor ATP-dependent RNA helicase DHX38/PRP16 ; interproscan=Helicase associated domain (HA2)
q2000531	BlNa14803: 40S ribosomal protein S4; kegg=small subunit ribosomal protein S4e;
q2000544	BlNa381: Ribosomal protein S26e; kegg=small subunit ribosomal protein S26e; interproscan=Ribosomal protein S26e
q2000545	BlNa12732: ribosomal protein L44; kegg=large subunit ribosomal protein L44e; interproscan=Ribosomal protein L44
q2000566	BlNa17658: 60S ribosomal protein L27a; kegg=large subunit ribosomal protein L27Ae;
q2000567	BlNa2707: 60S ribosomal protein L18-3; kegg=large subunit ribosomal protein L18e; interproscan=Ribosomal protein 60S L18 and 50S L18e
q2000568	BlNa20853: translation initiation factor 5A; kegg=translation initiation factor 5A;
q2000569	BlNa13107: cathepsin B2 cysteine protease; kegg=cathepsin B ; interproscan=Papain family cysteine protease
q2000583	BlNa2658: short-chain dehydrogenase; interproscan=short chain dehydrogenase
q2000589	BlNa10304: 40S ribosomal protein S8; kegg=small subunit ribosomal protein S8e; interproscan=Ribosomal protein S8e
q2000590	BlNa761: S60 ribosomal protein L26; kegg=large subunit ribosomal protein L26e; interproscan=Ribosomal proteins L26 eukaryotic, L24P archaeal
q2000591	BlNa22927: 60S acidic ribosomal protein P0; kegg=large subunit ribosomal protein LP0;
q2000604	BlNa12752: 40S ribosomal protein S13; kegg=small subunit ribosomal protein S13e; interproscan=Ribosomal S13/S15 N-terminal domain
q2000605	BlNa2595: 60S ribosomal protein L8; kegg=large subunit ribosomal protein L8e; interproscan=Ribosomal Proteins L2, C-terminal domain
q2000615	BlNa16039: Enolase ENO 4.2.1.11
q2000616	BlNa22513: 4-alpha-glucanotransferase DPE2; kegg=4-alpha-glucanotransferase ;
q2000627	BlNa15757: 40S ribosomal protein S14; kegg=small subunit ribosomal protein S14e; interproscan=Ribosomal protein S11
q2000628	BlNa18719: 60S ribosomal protein L15; kegg=large subunit ribosomal protein L15e; interproscan=Ribosomal L15
q2000629	BlNa5644: 60S ribosomal protein L21-A; kegg=large subunit ribosomal protein L21e; interproscan=Ribosomal protein L21e
q2000630	BlNa16635: 40S ribosomal protein S3-B; kegg=small subunit ribosomal protein S3e;
q2000631	BlNa14627: 60S ribosomal protein L10a-2; kegg=large subunit ribosomal protein L10Ae; interproscan=Ribosomal protein L1p/L10e family
q2000632	BlNa2903: 40S ribosomal protein S18; kegg=small subunit ribosomal protein S18e; interproscan=Ribosomal protein S13/S18
q2000633	BlNa12949: ribosomal protein L13e; kegg=large subunit ribosomal protein L13e; interproscan=Ribosomal protein L13e
q2000641	BlNa8192: 60S ribosomal protein L23; kegg=large subunit ribosomal protein L23e; interproscan=Ribosomal protein L14p/L23e
q2000642	PaPyr2387: NADH:flavin oxidoreductase NADH:flavin oxidoreductase / NADH oxidase family
q2000643	BlNa10841: 40S ribosomal protein S2; kegg=small subunit ribosomal protein S2e; interproscan=Ribosomal protein S5, N-terminal domain
q2000656	BlNa12262: 40S ribosomal protein S24; kegg=small subunit ribosomal protein S24e; interproscan=Ribosomal protein S24e
q2000657	BlNa11892: 40S ribosomal protein S11; kegg=small subunit ribosomal protein S11e; interproscan=Ribosomal protein S17
q2000658	BlNa6344: ribosomal protein rpl30; kegg=large subunit ribosomal protein L30e;
q2000659	BlNa15935: 40S ribosomal protein S7; kegg=small subunit ribosomal protein S7e; interproscan=Ribosomal protein S7e
q2000669	BlNa10355: nucleoside kinase;
q2000670	BlNa12634: 60S ribosomal protein L18a-1; kegg=large subunit ribosomal protein L18Ae; interproscan=Ribosomal proteins 50S-L18Ae/60S-L20/60S-L18A
q2000671	BlNa2530: 60S ribosomal protein L33-B; kegg=large subunit ribosomal protein L35Ae; interproscan=Ribosomal protein L35Ae
q2000672	PaPyr5395: 40S ribosomal protein S15-3 40S ribosomal protein S15 small subunit ribosomal protein S15e Ribosomal protein S19
q2000673	BlNa2429: 40S ribosomal protein S17-B; kegg=small subunit ribosomal protein S17e; interproscan=Ribosomal S17
q2000674	BlNa1727: 60 ribosomal protein L14; kegg=large subunit ribosomal protein L14e; interproscan=Ribosomal protein L14
q2000675	BlNa12900: 60S ribosomal protein L23a 1; kegg=large subunit ribosomal protein L23Ae;
q2000676	BlNa17392: 60S ribosomal protein L19; kegg=large subunit ribosomal protein L19e; interproscan=Ribosomal protein L19e
q2000677	BlNa12630: Fructose-bisphosphate aldolase FBA 4.1.2.13
q2000690	BlNa16024: 40S ribosomal protein S19-3; kegg=small subunit ribosomal protein S19e; interproscan=Ribosomal protein S19e
q2000707	BlNa142: 60S ribosomal protein L10; kegg=large subunit ribosomal protein L10e; interproscan=Ribosomal protein L16p/L10e
q2000708	BlNa443: 60S ribosomal protein L27; kegg=large subunit ribosomal protein L27e; interproscan=Ribosomal L27e protein family
q2000709	BlNa15609: Solute carrier family 35 member F6;
q2000712	BlNa11190: AP-1 complex subunit beta-1; kegg=AP-1 complex subunit beta-1; interproscan=Adaptin N terminal region
q2000719	BlNa10876: Intraflagellar transport protein 46 homolog; kegg=intraflagellar transport protein 46; interproscan=Intraflagellar transport complex B protein 46 C terminal
q2000720	BlNa288: 60S ribosomal protein L32; kegg=large subunit ribosomal protein L32e; interproscan=Ribosomal protein L32
q2000721	BlNa12964: 40S ribosomal protein S16-1; kegg=small subunit ribosomal protein S16e; interproscan=Ribosomal protein S9/S16
q2000722	BlNa13718: Divalent Anion:Na+ Symporter DASS
q2000723	BlNa18706: 40S ribosomal protein S12-1; kegg=small subunit ribosomal protein S12e; interproscan=Ribosomal protein L7Ae/L30e/S12e/Gadd45 family
q2000724	BlNa3694: Heat shock protein 83; kegg=molecular chaperone HtpG;
q2000725	-
q2000736	BlNa13463: ribosomal protein rps20; kegg=small subunit ribosomal protein S20e; interproscan=Ribosomal protein S10p/S20e
q2000737	BlNa548: 60S ribosomal protein L17; kegg=large subunit ribosomal protein L17e; interproscan=Ribosomal protein L22p/L17e
q2000738	BlNa5347: ADP-ribosylation factor; kegg=ADP-ribosylation factor 1; interproscan=ADP-ribosylation factor family
q2000739	BlNa15797: 60S ribosomal protein L3; kegg=large subunit ribosomal protein L3e; interproscan=Ribosomal protein L3
q2000758	BlNa10620: Long-chain-alcohol dehydrogenase 2; kegg=alcohol dehydrogenase ; interproscan=Iron-containing alcohol dehydrogenase
q2000759	BlNa7682: SNF7 family protein; kegg=charged multivesicular body protein 1;
q2000760	BlNa242: 40S ribosomal protein S5; kegg=small subunit ribosomal protein S5e; interproscan=Ribosomal protein S7p/S5e
q2000761	MONOS_16236: cofiliDF proteins cofiliDF actin depolymerization and severing
q2000762	BlNa16155: 60S ribosomal protein L11; kegg=large subunit ribosomal protein L11e;
q2000763	BlNa17459: CCR4-NOT transcription complex subunit 8; kegg=CCR4-NOT transcription complex subunit 7/8;
q2000764	BlNa12714: rubrerythrin family protein;
q2000765	BlNa12728: 60S ribosomal protein L4; kegg=large subunit ribosomal protein L4e;
q2000766	BlNa14649: Elongation factor 2; kegg=elongation factor 2;
q2000770	MONOS_11068: Adaptor protein complex 1 (AP-1), gamma subunit A AP-1 Gamma A Endosomal/Golgi tranport
q2000778	BlNa1522: Vesicle-associated membrane protein; kegg=vesicle-associated membrane protein 7;
q2000779	BlNa10848: kegg=methionyl aminopeptidase ; interproscan=Metallopeptidase family M24
q2000782	BlNa19570: glutamate dehydrogenase DHE 1.4.1.2
q2000784	BlNa11886: DNA-directed RNA polymerase II subunit rpb2; kegg=DNA-directed RNA polymerase II subunit RPB2 ; interproscan=RNA polymerase Rpb2, domain 3
q2000796	BlNa15611: 40S ribosomal protein S10b; kegg=small subunit ribosomal protein S10e; interproscan=Plectin/S10 domain
q2000798	BlNa12588: Tau-tubulin kinase 1; kegg=tau tubulin kinase ; interproscan=Protein kinase domain
q2000799	BlNa12533: Glyceraldehyde-3-phosphate dehydrogenase GAPDH 1.2.1.12
q2000800	BlNa2878: NAD-dependent epimerase/dehydratase family protein; interproscan=NAD dependent epimerase/dehydratase family
q2000801	BlNa3720: Histone deacetylase 1; kegg=histone deacetylase 1/2 ; interproscan=Histone deacetylase domain
q2000803	BlNa2447: NADP-dependent malic enzyme; kegg=malate dehydrogenase (oxaloacetate-decarboxylating)(NADP+) ; interproscan=Malic enzyme, NAD binding domain
q2000806	BlNa1695: Clathrin heavy chain;
q2000817	BlNa15412: Phosphoenolpyruvate carboxykinase; kegg=phosphoenolpyruvate carboxykinase (GTP) ; interproscan=Phosphoenolpyruvate carboxykinase N-terminal domain
q2000828	BlNa4494: protein phosphatase 2C; kegg=protein phosphatase PTC1 ; interproscan=Protein phosphatase 2C
q2000829	BlNa13198: SUMO protein; kegg=small ubiquitin-related modifier; interproscan=Ubiquitin-2 like Rad60 SUMO-like
q2000830	BlNa6504: 60S ribosomal protein L37; kegg=large subunit ribosomal protein L37Ae; interproscan=Ribosomal L37ae protein family
q2000831	BlNa13343: S-adenosylmethionine synthase 2; kegg=S-adenosylmethionine synthetase ; interproscan=S-adenosylmethionine synthetase, central domain
q2000838	PaPyr1598: Hydrocephalus-inducing protein Hydrocephalus-inducing protein hydrocephalus-inducing protein
q2000851	PaPyr5258: Nicotinic receptor-associated protein 1 copine Vb
q2000852	BlNa19716: nuclear transport factor 2B;
q2000853	PaPyr6855: large subunit ribosomal protein LP2
q2000854	BlNa12678: Charged multivesicular body protein 2a; kegg=charged multivesicular body protein 2A; interproscan=Snf7
q2000855	BlNa5643: Phosphatidylinositol 3-kinase 1; kegg=phosphatidylinositol-4,5-bisphosphate 3-kinase catalytic subunit alpha/beta/delta ; interproscan=Phosphatidylinositol 3- and 4-kinase
q2000856	BlNa391: Glycogen phosphorylase 1; kegg=glycogen phosphorylase ; interproscan=Carbohydrate phosphorylase
q2000859	BlNa10832: Vacuolar protein sorting-associated protein 1; kegg=dynamin 1-like protein ; interproscan=Dynamin GTPase effector domain
q2000861	BlNa15532: Intraflagellar transport protein 56; kegg=intraflagellar transport protein 56;
q2000862	-
q2000879	BlNa10327: Ras family protein; kegg=Ras-related protein Rab-32; interproscan=Ras family
q2000880	BlNa2517: 60S ribosomal protein L31; kegg=large subunit ribosomal protein L31e; interproscan=Ribosomal protein L31e
q2000881	BlNa4613: GTP-binding protein SAR1A; kegg=GTP-binding protein SAR1 ; interproscan=ADP-ribosylation factor family
q2000882	BlNa3670: GTP-binding protein YPTC1; kegg=Ras-related protein Rab-1A; interproscan=Ras family
q2000883	BlNa316: Serine/threonine-protein phosphatase PP1-gamma catalytic subunit; kegg=serine/threonine-protein phosphatase PP1 catalytic subunit ; interproscan=Calcineurin-like phosphoesterase
q2000884	BlNa1683: roadblock-type dynein light chain; kegg=dynein light chain roadblock-type;
q2000885	BlNa230: Casein kinase II subunit alpha; interproscan=FKBP-type peptidyl-prolyl cis-trans isomerase
q2000886	BlNa4187: serpin family protein; kegg=serpin B; interproscan=Serpin (serine protease inhibitor)
q2000889	BlNa9624: ubiqutin/ribosomal protein;
q2000890	BlNa15990: Dual specificity protein phosphatase CDC14A; kegg=cell division cycle 14 ;
q2000891	BlNa14805: Dolichyl-diphosphooligosaccharide--protein glycosyltransferase subunit STT3; kegg=dolichyl-diphosphooligosaccharide---protein glycosyltransferase ; interproscan=Oligosaccharyl transferase STT3 subunit
q2000894	BlNa10862: V-type proton ATPase 116 kDa subunit a; kegg=V-type H+-transporting ATPase subunit a; interproscan=V-type ATPase 116kDa subunit family
q2000898	BlNa3527: protein kinase domain protein;
q2000914	BlNa12966: MBL fold metallo-hydrolase;
q2000915	BlNa856: nudix family; kegg=ADP-sugar diphosphatase ;
q2000916	BlNa20285: 60S ribosomal protein L34-B; kegg=large subunit ribosomal protein L34e; interproscan=Ribosomal protein L34e
q2000917	BlNa16518: G2/mitotic-specific cyclin-B; kegg=G2/mitotic-specific cyclin-B2; interproscan=Cyclin, C-terminal domain
q2000918	BlNa11596: Ribosome-binding ATPase YchF; kegg=obg-like ATPase 1;
q2000919	BlNa22055: Beta-amylase; kegg=beta-amylase ; interproscan=Glycosyl hydrolase family 14
q2000920	BlNa20054: kegg=MOB kinase activator 1; interproscan=Mob1/phocein family
q2000922	BlNa15056: Vacuolar protein sorting-associated protein 4A; kegg=vacuolar protein-sorting-associated protein 4;
q2000923	BlNa15962: Serine/threonine-protein kinase tor2; kegg=serine/threonine-protein kinase mTOR ; interproscan=Phosphatidylinositol 3- and 4-kinase
q2000927	BlNa13185: Ubiquitin-activating enzyme E1 1; kegg=ubiquitin-activating enzyme E1 ; interproscan=ThiF family
q2000941	BlNa10326: Triosephosphate isomerase; kegg=triosephosphate isomerase (TIM) ; interproscan=Triosephosphate isomerase
q2000942	TVAG_070480: cytidine deaminase
q2000943	Streblo_st13135: Polyubiquitin; kegg=small subunit ribosomal protein S27Ae; interproscan=Ubiquitin family
q2000944	BlNa6365: Cilia- and flagella-associated protein 20; interproscan=Protein of unknown function (DUF667)
q2000945	BlNa16878: 40S ribosomal protein S15a; kegg=small subunit ribosomal protein S15Ae; interproscan=Ribosomal protein S8
q2000947	BlNa20050: Nucleoside diphosphate kinase 7; kegg=nucleoside-diphosphate kinase ;
q2000948	BlNa671: Casein kinase II subunit beta; kegg=casein kinase II subunit beta; interproscan=Casein kinase II regulatory subunit
q2000949	BlNa14053: GTP-binding protein rho1; kegg=Ras-related C3 botulinum toxin substrate 1; interproscan=Ras family
q2000954	BlNa10902: DNA polymerase delta catalytic subunit; kegg=DNA polymerase delta subunit 1 ; interproscan=DNA polymerase family B
q2000959	BlNa13059: 1,4-alpha-glucan-branching enzyme; kegg=1,4-alpha-glucan branching enzyme ;
q2000960	BlNa4629: Protein transport protein SEC23; kegg=protein transport protein SEC23;
q2000969	PaPyr4284: Proactivator polypeptide saposin
q2000970	BlNa16873: Intraflagellar transport protein 172; kegg=intraflagellar transport protein 172;
q2000983	BlNa23208: DNA-directed RNA polymerases I, II, and III subunit RPABC2; kegg=DNA-directed RNA polymerases I, II, and III subunit RPABC2;
q2000984	BlNa15398: Vacuolar protein sorting-associated protein 26B; kegg=vacuolar protein sorting-associated protein 26; interproscan=Vacuolar protein sorting-associated protein 26
q2000986	BlNa11597: 14-3-3 protein 7; kegg=14-3-3 protein epsilon; interproscan=14-3-3 protein
q2000988	BlNa18769: Serine/threonine-protein phosphatase 2A 56 kDa regulatory subunit gamma; kegg=serine/threonine-protein phosphatase 2A regulatory subunit B'; interproscan=Protein phosphatase 2A regulatory B subunit (B56 family)
q2000989	BlNa3381: GTP-binding nuclear protein spi1; interproscan=Ras family
q2000990	BlNa15875: DJ-1 family protein; kegg=protein deglycase ; interproscan=DJ-1/PfpI family
q2000992	BlNa11555: DnaJ homolog subfamily B member 4; kegg=DnaJ homolog subfamily B member 4; interproscan=DnaJ domain
q2001001	BlNa10894: 5'-deoxyadenosine deaminase; interproscan=Amidohydrolase family
q2001005	BlNa1819: Transketolase 1; kegg=transketolase ; interproscan=Transketolase, pyrimidine binding domain
q2001006	BlNa17825: DExH-box ATP-dependent RNA helicase DExH14; kegg=activating signal cointegrator complex subunit 3 ;
q2001017	BlNa94: Tetratricopeptide repeat protein 30B; kegg=tetratricopeptide repeat protein 30;
q2001027	BlNa19712: Long-chain primary alcohol dehydrogenase AdhA; interproscan=Iron-containing alcohol dehydrogenase
q2001029	PaPyr5862: receptor expression-enhancing protein 5/6
q2001030	BlNa15450: Uridine-cytidine kinase 2-B; kegg=uridine kinase ; interproscan=Phosphoribulokinase / Uridine kinase family
q2001031	BlNa9225: transcription elongation-nucleosome displacement protein; kegg=transcription elongation factor SPT4; interproscan=Spt4/RpoE2 zinc finger
q2001032	BlNa176: Calcineurin subunit B; kegg=serine/threonine-protein phosphatase 2B regulatory subunit;
q2001033	BlNa10824: deoxyribonuclease II family protein; kegg=deoxyribonuclease II ; interproscan=Deoxyribonuclease II
q2001034	BlNa2256: ribonucleoprotein-associated protein; kegg=U4/U6 small nuclear ribonucleoprotein SNU13; interproscan=Ribosomal protein L7Ae/L30e/S12e/Gadd45 family
q2001035	BlNa2682: V-type proton ATPase 16 kDa proteolipid subunit; kegg=V-type H+-transporting ATPase 16kDa proteolipid subunit;
q2001036	BlNa12934: GTP-binding protein yptV5; kegg=Ras-related protein Rab-7A; interproscan=Ras family
q2001037	BlNa2657: Eukaryotic peptide chain release factor subunit 1-1; kegg=peptide chain release factor subunit 1; interproscan=eRF1 domain 3
q2001038	BlNa12893: Protein transport protein Sec61 subunit alpha; kegg=protein transport protein SEC61 subunit alpha; interproscan=SecY translocase
q2001039	BlNa2163: L-methionine gamma-lyase; kegg=cystathionine gamma-synthase ; interproscan=Cys/Met metabolism PLP-dependent enzyme
q2001040	BlNa7324: dynein light chain Tctex-type 1; kegg=dynein light chain Tctex-type 1; interproscan=Tctex-1 family
q2001041	BlNa123: zinc carboxypeptidase family protein;
q2001042	PaPyr10635: 60 kDa chaperonin CPN60
q2001044	PaPyr3861: extracellular ribonuclease/nuclease fusion protein Endonuclease I
q2001045	BlNa769: Phosphoglycerate kinase; kegg=phosphoglycerate kinase ; interproscan=Phosphoglycerate kinase
q2001046	BlNa753: Eukaryotic initiation factor 4A; kegg=translation initiation factor 4A; interproscan=Helicase conserved C-terminal domain
q2001047	BlNa15973: phosphoglucomutase; kegg=phosphoglucomutase ;
q2001048	BlNa11513: Dihydropyrimidine dehydrogenase; kegg=dihydropyrimidine dehydrogenase (NADP+) ; interproscan=Dihydroprymidine dehydrogenase domain II, 4Fe-4S cluster
q2001049	BlNa570: Fatty aldehyde dehydrogenase; kegg=aldehyde dehydrogenase (NAD+) ; interproscan=Aldehyde dehydrogenase family
q2001070	BlNa2379: V-type proton ATPase subunit B2; kegg=V-type H+-transporting ATPase subunit B; interproscan=ATP synthase alpha/beta family, nucleotide-binding domain
q2001087	BlNa17639: Peptide methionine sulfoxide reductase MsrA; kegg=peptide-methionine (S)-S-oxide reductase ; interproscan=Peptide methionine sulfoxide reductase
q2001088	BlNa13025: Synaptobrevin YKT6; kegg=synaptobrevin homolog YKT6;
q2001089	BlNa2935: Proteasome subunit beta type-1; kegg=20S proteasome subunit beta 6 ; interproscan=Proteasome subunit
q2001090	BlNa12283: kegg=20S proteasome subunit beta 4 ;
q2001091	BlNa6289: V-type proton ATPase subunit F; kegg=V-type H+-transporting ATPase subunit F; interproscan=ATP synthase (F/14-kDa) subunit
q2001092	BlNa2556: Proteasome subunit beta type-3; kegg=20S proteasome subunit beta 3 ; interproscan=Proteasome subunit
q2001093	BlNa15310: Phosphatidylinositol transfer protein 1; interproscan=Phosphatidylinositol transfer protein
q2001094	Streblo_st11284: kegg=large subunit ribosomal protein LP1;
q2001095	BlNa12727: F-box and WD-40 domain protein 7;
q2001096	PaPyr3843: cation efflux protein Cation efflux family
q2001097	BlNa129: Adenosine deaminase; kegg=adenosine deaminase ;
q2001098	MONOS_11038: Vacuolar protein sorting 24B (Vps24B) Vps24B ESCRTIII, Endosomal transport
q2001099	BlNa6529: Phosphoserine aminotransferase; kegg=phosphoserine aminotransferase ; interproscan=Aminotransferase class-V
q2001100	BlNa10895: myosin heavy chain IB; kegg=myosin I; interproscan=Unconventional myosin tail, actin- and lipid-binding
q2001101	BlNa7956: interproscan=Phospholipase B
q2001102	BlNa13578: Histone acetyltransferase KAT8; kegg=histone acetyltransferase MYST1 ;
q2001103	BlNa10860: UTP--glucose-1-phosphate uridylyltransferase 2; kegg=UTP--glucose-1-phosphate uridylyltransferase ; interproscan=UTP--glucose-1-phosphate uridylyltransferase
q2001104	BlNa14652: Guanylate kinase; kegg=guanylate kinase ; interproscan=Guanylate kinase
q2001105	BlNa157: kegg=TBC1 domain family member 10; interproscan=Rab-GTPase-TBC domain
q2001107	BlNa11623: Hydroxylamine reductase; interproscan=Prismane/CO dehydrogenase family
q2001108	BlNa10849: Cytosolic Fe-S cluster assembly factor nubp1-B; kegg=ATP-binding protein involved in chromosome partitioning; interproscan=NUBPL iron-transfer P-loop NTPase
q2001110	BlNa6979: Xaa-Pro dipeptidase; kegg=Xaa-Pro dipeptidase ;
q2001114	BlNa14621: V-type proton ATPase subunit E; kegg=V-type H+-transporting ATPase subunit E; interproscan=ATP synthase (E/31 kDa) subunit
q2001119	BlNa12269: cAMP-dependent protein kinase regulatory subunit; kegg=cAMP-dependent protein kinase regulator;
q2001120	BlNa15444: alpha amylase;
q2001123	BlNa605: Pyruvate, phosphate dikinase; kegg=pyruvate, orthophosphate dikinase ; interproscan=PEP-utilising enzyme, mobile domain
q2001125	BlNa4628: Cilia- and flagella-associated protein 52;
q2001127	BlNa22241: Dual specificity protein kinase pom1; kegg=dual specificity tyrosine-phosphorylation-regulated kinase 2/3/4 ; interproscan=Protein kinase domain
q2001137	BlNa4252: 5'-3' exoribonuclease 1; kegg=5'-3' exoribonuclease 1 ; interproscan=XRN 5'-3' exonuclease N-terminus
q2001162	BlNa32: purine and uridine phosphorylase; kegg=uridine phosphorylase ; interproscan=Phosphorylase superfamily
q2001163	BlNa2659: Pre-rRNA-processing protein PNO1; kegg=RNA-binding protein PNO1;
q2001164	BlNa6279: Proteasome subunit alpha type-3; kegg=20S proteasome subunit alpha 7 ; interproscan=Proteasome subunit
q2001165	BlNa4618: ARP2/3 complex 21 kDa subunit; kegg=actin related protein 2/3 complex, subunit 3; interproscan=ARP2/3 complex ARPC3 (21 kDa) subunit
q2001166	BlNa3761: Uracil phosphoribosyltransferase; kegg=uracil phosphoribosyltransferase ; interproscan=Uracil phosphoribosyltransferase
q2001167	BlNa898: ribosomal protein L22; kegg=large subunit ribosomal protein L22e; interproscan=Ribosomal L22e protein family
q2001168	-
q2001169	BlNa8914: Serine/threonine-protein phosphatase 2A activator; kegg=serine/threonine-protein phosphatase 2A activator; interproscan=Phosphotyrosyl phosphate activator (PTPA) protein
q2001170	BlNa18772: Ras family small GTPase RAP-1b; kegg=Ras-related protein Rap-1B; interproscan=Ras family
q2001171	BlNa13906: 60S ribosomal protein L12-3; kegg=large subunit ribosomal protein L12e;
q2001172	BlNa21652: 33 kDa inner dynein arm light chain, axonemal; kegg=dynein light intermediate chain, axonemal; interproscan=Axonemal dynein light chain
q2001173	BlNa11879: Actin A; kegg=actin-related protein 3; interproscan=Actin
q2001174	BlNa8895: Proliferating cell nuclear antigen; kegg=proliferating cell nuclear antigen; interproscan=Proliferating cell nuclear antigen, C-terminal domain
q2001175	BlNa237: AP-2 complex subunit mu; kegg=AP-2 complex subunit mu-1; interproscan=Adaptor complexes medium subunit family
q2001176	PaPyr2525: Ser/Thr protein phosphatase sphingomyelin phosphodiesterase acid-like 3
q2001177	BlNa606: prefoldin subunit; interproscan=Prefoldin subunit
q2001178	BlNa21163: DNA-directed RNA polymerases II and IV subunit 5A; kegg=DNA-directed RNA polymerases I, II, and III subunit RPABC1;
q2001179	BlNa7951: Calcium-binding protein 39; kegg=calcium binding protein 39; interproscan=Mo25-like
q2001180	BlNa591: 26S proteasome non-ATPase regulatory subunit 7; kegg=26S proteasome regulatory subunit N8;
q2001181	BlNa196: CDP-diacylglycerol--inositol 3-phosphatidyltransferase; kegg=CDP-diacylglycerol--inositol 3-phosphatidyltransferase ;
q2001182	MONOS_3941: Cysteine synthase CYS 2.5.1.47 amino acid metabolism
q2001183	BlNa22251: rRNA 2'-O-methyltransferase fibrillarin; kegg=rRNA 2'-O-methyltransferase fibrillarin ; interproscan=Fibrillarin
q2001184	BlNa12242: T-complex protein 1 subunit zeta; kegg=T-complex protein 1 subunit zeta; interproscan=TCP-1/cpn60 chaperonin family
q2001185	BlNa15465: Thymidine kinase; kegg=thymidine kinase ; interproscan=Thymidine kinase
q2001187	BlNa5711: Peptidyl-prolyl cis-trans isomerase 6; kegg=peptidyl-prolyl cis-trans isomerase B (cyclophilin B) ; interproscan=Cyclophilin type peptidyl-prolyl cis-trans isomerase/CLD
q2001191	BlNa6482: DNA helicase; kegg=RuvB-like protein 2 ; interproscan=TIP49 C-terminus
q2001192	BlNa2604: 26S proteasome non-ATPase regulatory subunit 14 homolog; kegg=26S proteasome regulatory subunit N11; interproscan=JAB1/Mov34/MPN/PAD-1 ubiquitin protease
q2001193	BlNa20333: Inositol-3-phosphate synthase; kegg=myo-inositol-1-phosphate synthase ; interproscan=Myo-inositol-1-phosphate synthase
q2001194	BlNa13232: Manganese-transporting ATPase; kegg=manganese-transporting P-type ATPase ;
q2001196	BlNa30: ATP-dependent helicase SGS1; kegg=bloom syndrome protein ;
q2001198	BlNa1690: Casein kinase 1; kegg=casein kinase I homolog HRR25 ; interproscan=Protein kinase domain
q2001206	BlNa18480: alpha amylase; kegg=alpha-amylase ;
q2001208	BlNa12987: Mitogen-activated protein kinase 15; kegg=mitogen-activated protein kinase 15 ; interproscan=Protein kinase domain
q2001211	BlNa22924: alanine transaminase ALAT 2.6.1.2
q2001214	PaPyr1254: Iron hydrogenase 1 Fe-hydrogenase 2 FAD binding domain
q2001227	BlNa3540: Xanthine dehydrogenase; kegg=xanthine dehydrogenase/oxidase ; interproscan=FAD binding domain in molybdopterin dehydrogenase
q2001230	TVAG_081950: breast cancer suppressor candidate 1,bcsc-1
q2001231	BlNa495: Cation Diffusion Facilitator CDF
q2001232	BlNa2220: WD40 repeat protein; kegg=WD repeat-containing protein 35;
q2001233	BlNa1756: Leucine--tRNA ligase, cytoplasmic; kegg=leucyl-tRNA synthetase ;
q2001250	BlNa11530: cAMP-dependent protein kinase catalytic subunit beta; kegg=protein kinase A ; interproscan=Protein kinase domain
q2001252	BlNa11973: Long chain acyl-CoA synthetase 7, peroxisomal; kegg=long-chain acyl-CoA synthetase ; interproscan=AMP-binding enzyme
q2001253	BlNa1332: Lysosomal alpha-glucosidase; kegg=lysosomal alpha-glucosidase ; interproscan=Glycosyl hydrolases family 31
q2001256	BlNa15799: ATPase GET3; kegg=arsenite/tail-anchored protein-transporting ATPase ; interproscan=Anion-transporting ATPase
q2001257	PaPyr3212: Acyl-CoA-dependent ceramide synthase TLC domain
q2001258	BlNa21785: kegg=syntaxin 1A;
q2001259	BlNa21877: Serine/threonine-protein phosphatase 5; kegg=serine/threonine-protein phosphatase 5 ;
q2001260	BlNa14644: Calmodulin; kegg=calmodulin;
q2001263	BlNa6486: Ribosome biogenesis protein NSA2 homolog; kegg=ribosome biogenesis protein NSA2; interproscan=Ribosomal protein S8e
q2001264	BlNa2699: Eukaryotic initiation factor 4A-III; kegg=ATP-dependent RNA helicase ; interproscan=DEAD/DEAH box helicase
q2001265	BlNa119: Ubiquitin-conjugating enzyme E2; kegg=ubiquitin-conjugating enzyme E2 G1 ; interproscan=Ubiquitin-conjugating enzyme
q2001266	BlNa15414: ARF/SAR protein; kegg=ADP-ribosylation factor-like protein 3; interproscan=ADP-ribosylation factor family
q2001267	BlNa3456: elongation factor 1 beta; kegg=elongation factor 1-delta; interproscan=EF-1 guanine nucleotide exchange domain
q2001268	BlNa4499: Radical SAM superfamily protein;
q2001269	BlNa2847: eukaryotic translation initiation factor 2 subunit beta; kegg=translation initiation factor 2 subunit 2; interproscan=Domain found in IF2B/IF5
q2001270	BlNa13472: 26S proteasome regulatory subunit 6B homolog; kegg=26S proteasome regulatory subunit T3; interproscan=ATPase family associated with various cellular activities (AAA)
q2001271	PaPyr10343: membrane carrier 1 MC 1
q2001272	BlNa19642: Meiotic recombination protein DMC1 homolog; kegg=meiotic recombination protein DMC1; interproscan=Rad51
q2001273	BlNa7613: Proteasome subunit alpha type-6; kegg=20S proteasome subunit alpha 1 ; interproscan=Proteasome subunit
q2001274	BlNa10607: Eukaryotic translation initiation factor 1A, X-chromosomal; kegg=translation initiation factor 1A;
q2001275	BlNa13495: Eukaryotic translation initiation factor 6; kegg=translation initiation factor 6; interproscan=eIF-6 family
q2001276	BlNa419: FHA domain-interacting nucleolar phosphoprotein; kegg=nucleolar protein 15;
q2001277	BlNa12853: GTP-binding protein yptV4; kegg=Ras-related protein Rab-2A; interproscan=Ras family
q2001278	BlNa2352: Proteasome subunit beta type-5; kegg=20S proteasome subunit beta 5 ; interproscan=Proteasome subunit
q2001279	PaPyr3205: ornithine decarboxylase DCOR 4.1.1.17
q2001280	BlNa2562: Mitogen-activated protein kinase homolog MMK1; kegg=mitogen-activated protein kinase 1/3 ; interproscan=Protein kinase domain
q2001281	BlNa6424: tubulin-specific chaperone; kegg=tubulin-folding cofactor B;
q2001282	BlNa2425: T-complex protein 1 subunit beta; kegg=T-complex protein 1 subunit beta; interproscan=TCP-1/cpn60 chaperonin family
q2001283	BlNa10861: DnaJ homolog subfamily A member 4; kegg=DnaJ homolog subfamily A member 2; interproscan=DnaJ C terminal domain
q2001284	BlNa251: Proteasome subunit beta type-7; kegg=20S proteasome subunit beta 2 ; interproscan=Proteasome subunit
q2001286	BlNa2761: Serine/threonine-protein phosphatase 2A 65 kDa regulatory subunit A beta; kegg=serine/threonine-protein phosphatase 2A regulatory subunit A;
q2001287	BlNa12487: dimethylguanosine trna methyltransferase; kegg=tRNA (guanine26-N2/guanine27-N2)-dimethyltransferase ; interproscan=N2,N2-dimethylguanosine tRNA methyltransferase
q2001290	BlNa5784: kegg=large subunit ribosomal protein L36e; interproscan=Ribosomal protein L36e
q2001292	PaPyr3703: small subunit ribosomal protein S30e Ribosomal protein S30
q2001293	BlNa767: Chromodomain-helicase-DNA-binding protein 6; kegg=chromodomain-helicase-DNA-binding protein 7 ; interproscan=SNF2 family N-terminal domain
q2001294	BlNa1260: alanine--tRNA ligase; kegg=alanyl-tRNA synthetase ;
q2001297	BlNa3806: T-complex protein 1 subunit eta; kegg=T-complex protein 1 subunit eta; interproscan=TCP-1/cpn60 chaperonin family
q2001299	BlNa22519: Asparagine--tRNA ligase, cytoplasmic; kegg=asparaginyl-tRNA synthetase ; interproscan=tRNA synthetases class II (D, K and N)
q2001301	BlNa11272: AP-2 complex subunit alpha; kegg=AP-2 complex subunit alpha;
q2001303	BlNa8983: Glycine--tRNA ligase; kegg=glycyl-tRNA synthetase ;
q2001335	BlNa3510: 40S ribosomal protein S27; kegg=small subunit ribosomal protein S27e; interproscan=Ribosomal protein S27
q2001336	BlNa101: V-type proton ATPase subunit d; kegg=V-type H+-transporting ATPase subunit d; interproscan=ATP synthase (C/AC39) subunit
q2001337	BlNa15499: N-alpha-acetyltransferase 20; kegg=N-terminal acetyltransferase B complex catalytic subunit ;
q2001338	BlNa2179: protein AE7;
q2001339	BlNa6574: Ribosome biogenesis protein brx1; kegg=ribosome biogenesis protein BRX1; interproscan=Brix domain
q2001340	BlNa24641: ribose 5-phosphate isomerase B; kegg=ribose 5-phosphate isomerase B ; interproscan=Ribose/Galactose Isomerase
q2001342	BlNa678: basal body centrin protein; kegg=centrin-3;
q2001343	BlNa11536: Glycogen synthase kinase-3 beta; kegg=glycogen synthase kinase 3 beta ; interproscan=Protein kinase domain
q2001344	BlNa12932: Protein phosphatase methylesterase 1; kegg=protein phosphatase methylesterase 1 ; interproscan=Alpha/beta hydrolase family
q2001345	BlNa21650: Actin, cytoplasmic; kegg=actin-related protein 2; interproscan=Actin
q2001347	BlNa2473: Poly A polymerase; kegg=tRNA nucleotidyltransferase (CCA-adding enzyme) ; interproscan=Poly A polymerase head domain
q2001348	PaPyr7189: V-type proton ATPase subunit D 1 V-type ATPase, D subunit V-type H+-transporting ATPase subunit D ATP synthase subunit D
q2001349	BlNa8962: Proteasome subunit alpha type-5; kegg=20S proteasome subunit alpha 5 ;
q2001350	BlNa6440: interproscan=Mob1/phocein family
q2001351	BlNa13989: O-acetyl-ADP-ribose deacetylase; interproscan=Macro domain
q2001352	BlNa13157: Ribosome biogenesis protein RLP24; kegg=large subunit ribosomal protein L24e; interproscan=Ribosomal protein L24e
q2001353	BlNa519: Flagellar radial spoke protein 3; interproscan=Radial spoke protein 3
q2001354	BlNa5697: UDP-N-acetylhexosamine pyrophosphorylase; kegg=UDP-N-acetylglucosamine/UDP-N-acetylgalactosamine diphosphorylase ; interproscan=UTP--glucose-1-phosphate uridylyltransferase
q2001355	BlNa19009: Serine/threonine-protein kinase svkA; kegg=serine/threonine-protein kinase 24/25/MST4 ; interproscan=Protein kinase domain
q2001357	BlNa13470: Hydroxypyruvate reductase; kegg=D-3-phosphoglycerate dehydrogenase / 2-oxoglutarate reductase ; interproscan=D-isomer specific 2-hydroxyacid dehydrogenase, NAD binding domain
q2001358	BlNa6256: T-complex protein 1 subunit gamma; kegg=T-complex protein 1 subunit gamma; interproscan=TCP-1/cpn60 chaperonin family
q2001359	BlNa5399: Peptidase T; kegg=tripeptide aminopeptidase ;
q2001360	BlNa4623: Ornithine carbamoyltransferase; kegg=ornithine carbamoyltransferase ; interproscan=Aspartate/ornithine carbamoyltransferase, carbamoyl-P binding domain
q2001361	BlNa6976: Rab GDP dissociation inhibitor alpha; kegg=Rab GDP dissociation inhibitor; interproscan=GDP dissociation inhibitor
q2001364	BlNa10318: Structural maintenance of chromosomes protein 4; kegg=structural maintenance of chromosome 4;
q2001366	BlNa15952: T-complex protein 1 subunit delta; kegg=T-complex protein 1 subunit delta; interproscan=TCP-1/cpn60 chaperonin family
q2001370	BlNa11547: NLI interacting factor family phosphatase; kegg=carboxy-terminal domain RNA polymerase II polypeptide A small phosphatase ;
q2001373	BlNa4676: Nicotinate phosphoribosyltransferase 1; kegg=nicotinate phosphoribosyltransferase ;
q2001375	BlNa5650: Signal recognition particle 54 kDa protein; kegg=signal recognition particle subunit SRP54 ;
q2001376	BlNa13318: T-complex protein 1 subunit alpha; kegg=T-complex protein 1 subunit alpha; interproscan=TCP-1/cpn60 chaperonin family
q2001378	BlNa19188: Vacuolar protein sorting-associated protein 4; kegg=katanin p60 ATPase-containing subunit A1 ;
q2001380	PaPyr7431: YgeY family selenium metabolism-linked hydrolase
q2001381	BlNa2408: 2-hydroxyglutaryl-CoA dehydratase; interproscan=CoA enzyme activase uncharacterised domain (DUF2229)
q2001382	BlNa23217: Proteasome subunit alpha type-2; kegg=20S proteasome subunit alpha 2 ; interproscan=Proteasome subunit
q2001383	BlNa660: Vacuolar protein sorting-associated protein 29; kegg=vacuolar protein sorting-associated protein 29; interproscan=Phosphorylated CTD interacting factor 1 null
q2001384	BlNa13315: H/ACA ribonucleoprotein complex subunit 4; kegg=H/ACA ribonucleoprotein complex subunit 4 ; interproscan=DKCLD (NUC011) domain
q2001385	BlNa2933: axoneme central apparatus;
q2001392	BlNa11260: Glycogen debranching enzyme; kegg=glycogen debranching enzyme ; interproscan=Amylo-alpha-1,6-glucosidase
q2001400	BlNa18729: intraflagellar transport protein ift88; kegg=intraflagellar transport protein 88;
q2001402	BlNa4560: aspartate aminotransferase AAT 2.6.1.1
q2001403	BlNa12267: WD40 repeat protein; kegg=WD repeat-containing protein 68;
q2001406	BlNa6471: Valine--tRNA ligase; kegg=valyl-tRNA synthetase ; interproscan=Anticodon-binding domain of tRNA
q2001407	BlNa367: phosphoglucomutase/phosphomannomutase family protein; kegg=phosphomannomutase ;
q2001426	TVAG_437830: rer1 protein
q2001428	BlNa1829: Acetyl-CoA acetyltransferase, cytosolic 1; kegg=acetyl-CoA C-acetyltransferase ; interproscan=Thiolase, N-terminal domain
q2001429	BlNa10843: Ribosome maturation protein SBDS; kegg=ribosome maturation protein SDO1; interproscan=SBDS protein C-terminal domain
q2001430	PaPyr4841: pantetheine-phosphate adenylyltransferase pantetheine-phosphate adenylyltransferase
q2001431	BlNa13037: vacuolar protein-sorting-associated protein 25; kegg=ESCRT-II complex subunit VPS25; interproscan=ESCRT-II complex subunit
q2001434	BlNa14839: box H/ACA snoRNP component Nhp2p; kegg=H/ACA ribonucleoprotein complex subunit 2; interproscan=Ribosomal protein L7Ae/L30e/S12e/Gadd45 family
q2001435	BlNa11940: Protein tilB; kegg=protein TilB;
q2001439	BlNa2760: RING-box protein 1; kegg=RING-box protein 1; interproscan=RING-H2 zinc finger domain
q2001440	BlNa10338: NAD synthase; kegg=NAD+ synthase (glutamine-hydrolysing) ; interproscan=NAD synthase
q2001441	BlNa5787: interproscan=Parkin co-regulated protein
q2001442	BlNa16129: Proteasome subunit alpha type-7; kegg=20S proteasome subunit alpha 4 ; interproscan=Proteasome subunit
q2001444	BlNa900: V-type proton ATPase subunit c''2; kegg=V-type H+-transporting ATPase 21kDa proteolipid subunit;
q2001445	BlNa4686: Eukaryotic translation initiation factor 2 subunit alpha; kegg=translation initiation factor 2 subunit 1;
q2001446	MONOS_5766: Autophagy related 18D Atg18D
q2001447	BlNa4542: interproscan=AMMECR1
q2001448	BlNa5942: ER lumen protein-retaining receptor; kegg=ER lumen protein retaining receptor; interproscan=ER lumen protein retaining receptor
q2001449	BlNa1751: proteasome subunit beta type-4; kegg=20S proteasome subunit beta 7 ; interproscan=Proteasome subunit
q2001451	BlNa10362: vesicular-fusion protein sec17; kegg=alpha-soluble NSF attachment protein; interproscan=Soluble NSF attachment protein, SNAP
q2001452	BlNa1804: E3 SUMO-protein ligase RanBP2; kegg=Ran-binding protein 1; interproscan=RanBP1 domain
q2001453	BlNa14804: Proteasome subunit beta type-6; kegg=20S proteasome subunit beta 1 ; interproscan=Proteasome subunit
q2001454	BlNa15949: Adaptor protein complex sigma subunit; kegg=AP-2 complex subunit sigma-1; interproscan=Clathrin adaptor complex small chain
q2001455	BlNa6261: Proteasome subunit alpha type-4-2; kegg=20S proteasome subunit alpha 3 ; interproscan=Proteasome subunit
q2001456	BlNa17408: Nicotinate/nicotinamide mononucleotide adenyltransferase; kegg=nicotinamide mononucleotide adenylyltransferase ;
q2001457	-
q2001458	BlNa8815: central pair associated wd-repeat protein;
q2001460	BlNa10383: carbamate kinase CK 2.7.2.2
q2001461	BlNa17171: coiled-coil protein;
q2001462	BlNa27: acyl-CoA synthetase; interproscan=Succinyl-CoA ligase like flavodoxin domain
q2001463	BlNa13911: Phenylalanine--tRNA ligase alpha subunit; kegg=phenylalanyl-tRNA synthetase alpha chain ; interproscan=tRNA synthetases class II core domain (F)
q2001465	-
q2001467	BlNa215: Protein EXPORTIN 1B; kegg=exportin-1;
q2001472	BlNa1333: Replication factor C subunit 3; kegg=replication factor C subunit 3/5;
q2001475	BlNa4552: Eukaryotic translation initiation factor 5B; kegg=translation initiation factor 5B; interproscan=Elongation factor Tu GTP binding domain
q2001476	BlNa4637: DNA topoisomerase 2; kegg=DNA topoisomerase II ;
q2001477	BlNa5679: T-complex protein 1 subunit theta; kegg=T-complex protein 1 subunit theta; interproscan=TCP-1/cpn60 chaperonin family
q2001478	BlNa5818: Dynein intermediate chain 3; kegg=dynein intermediate chain 2, axonemal;
q2001479	BlNa12917: ATP-binding cassette sub-family E member 1; kegg=ATP-binding cassette, sub-family E, member 1;
q2001480	BlNa12522: Serine/threonine protein kinase OSK3; kegg=5'-AMP-activated protein kinase, catalytic alpha subunit ; interproscan=Protein kinase domain
q2001481	BlNa12556: T-complex protein 1 subunit epsilon; kegg=T-complex protein 1 subunit epsilon; interproscan=TCP-1/cpn60 chaperonin family
q2001482	BlNa15577: tubulin polyglutamylase TTLL13P; kegg=tubulin polyglutamylase TTLL6/13 ; interproscan=Tubulin-tyrosine ligase family
q2001483	BlNa365: Threonine--tRNA ligase, cytoplasmic; kegg=threonyl-tRNA synthetase ;
q2001485	BlNa5752: Proteasome subunit alpha type-1; kegg=20S proteasome subunit alpha 6 ; interproscan=Proteasome subunit
q2001486	BlNa6556: Cell division control protein 48 homolog; kegg=transitional endoplasmic reticulum ATPase;
q2001502	BlNa3713: Serine/threonine-protein kinase orb6; kegg=serine/threonine kinase 38 ; interproscan=Protein kinase domain
q2001503	BlNa9006: Serine/threonine-protein kinase TIO; kegg=fused ; interproscan=Protein kinase domain
q2001524	BlNa6439: Microtubule-associated protein RP/EB family member 1; kegg=microtubule-associated protein, RP/EB family;
q2001525	BlNa314: Nucleolar GTP-binding protein 1; kegg=nucleolar GTP-binding protein;
q2001526	BlNa12967: Isoleucine--tRNA ligase, cytoplasmic; kegg=isoleucyl-tRNA synthetase ; interproscan=tRNA synthetases class I (I, L, M and V)
q2001527	BlNa4586: Tyrosine--tRNA ligase 1, cytoplasmic; kegg=tyrosyl-tRNA synthetase ; interproscan=tRNA synthetases class I (W and Y)
q2001528	BlNa19177: Tryptophan--tRNA ligase, cytoplasmic; kegg=tryptophanyl-tRNA synthetase ;
q2001529	BlNa6378: kegg=HSP20 family protein; interproscan=Hsp20/alpha crystallin family
q2001530	PaPyr451: ferredoxin-2, mitochondrial
q2001531	BlNa11943: kegg=adaptin ear-binding coat-associated protein 1/2; interproscan=Protein of unknown function (DUF1681)
q2001532	BlNa2713: DNA-directed RNA polymerase II; kegg=DNA-directed RNA polymerase II subunit RPB11; interproscan=RNA polymerase Rpb3/Rpb11 dimerisation domain
q2001533	BlNa2673: rRNA metabolism protein, SBDS family;
q2001536	BlNa13346: kegg=translation initiation factor 1;
q2001538	BlNa16150: interproscan=Double-stranded DNA-binding domain
q2001541	TVAG_219770: macrophage migration inhibitory factor, mif
q2001542	BlNa698: trafficking protein particle complex subunit 5; kegg=trafficking protein particle complex subunit 5;
q2001543	TVAG_480620: RING finger protein
q2001544	BlNa15051: ribose-phosphate pyrophosphokinase family protein; kegg=ribose-phosphate pyrophosphokinase ;
q2001545	BlNa16908: Protein arginine N-methyltransferase 1; kegg=type I protein arginine methyltransferase ;
q2001546	BlNa9196: iq calmodulin-binding motif family protein;
q2001548	BlNa1753: ATP-dependent RNA helicase SUB2; kegg=ATP-dependent RNA helicase UAP56/SUB2 ; interproscan=Helicase conserved C-terminal domain
q2001549	BlNa4612: MAP kinase kinase; kegg=mitogen-activated protein kinase kinase 1 ; interproscan=Protein kinase domain
q2001550	BlNa12756: bifunctional nicotinamidase/pyrazinamidase; interproscan=Isochorismatase family
q2001551	BlNa4611: Serine/threonine-protein phosphatase 4 catalytic subunit; kegg=serine/threonine-protein phosphatase 4 catalytic subunit ; interproscan=Calcineurin-like phosphoesterase
q2001552	BlNa10858: 26S proteasome regulatory subunit 7; kegg=26S proteasome regulatory subunit T1; interproscan=ATPase family associated with various cellular activities (AAA)
q2001553	BlNa16907: Eukaryotic translation initiation factor 2 subunit 3; kegg=translation initiation factor 2 subunit 3;
q2001554	BlNa2849: Ribulose-phosphate 3-epimerase, cytoplasmic; kegg=ribulose-phosphate 3-epimerase ; interproscan=Ribulose-phosphate 3 epimerase family
q2001555	PaPyr2883: Aspartyl aminopeptidase peptidase M18, aminopeptidase I aspartyl aminopeptidase Aminopeptidase I zinc metalloprotease (M18)
q2001556	BlNa7925: flagellar basal body protein; interproscan=Domain of unknown function (DUF4464)
q2001557	BlNa15780: kegg=Cdc25 family phosphatase ;
q2001558	PaPyr3072: HAD family phosphatase
q2001559	BlNa24015: actin bundling protein; kegg=plastin-1;
q2001560	BlNa13491: Protein SOF1; kegg=WD repeat and SOF domain-containing protein 1;
q2001561	BlNa1722: GTP-binding protein YPT6; kegg=Ras-related protein Rab-6A; interproscan=Ras family
q2001562	BlNa8818: Ribosome assembly factor mrt4; kegg=mRNA turnover protein 4;
q2001563	BlNa16027: Calcium/calmodulin-dependent protein kinase type 1; kegg=calcium/calmodulin-dependent protein kinase I ; interproscan=Protein kinase domain
q2001564	BlNa2854: S-adenosyl-L-methionine-dependent methyltransferase; kegg=release factor glutamine methyltransferase ;
q2001565	BlNa12493: Replication factor C subunit 4; kegg=replication factor C subunit 2/4;
q2001567	BlNa1799: ARP23 complex 20 kDa subunit; kegg=actin related protein 2/3 complex, subunit 4; interproscan=ARP2/3 complex 20 kDa subunit (ARPC4)
q2001568	BlNa2857: GPN-loop GTPase 1; kegg=uncharacterized protein; interproscan=Conserved hypothetical ATP binding protein
q2001569	BlNa587: calcineurin B; kegg=serine/threonine-protein phosphatase 2B regulatory subunit;
q2001570	BlNa3683: Protein transport protein SEC24; kegg=protein transport protein SEC24; interproscan=Sec23/Sec24 trunk domain
q2001571	BlNa3603: RNA cytidine acetyltransferase; kegg=N-acetyltransferase 10 ; interproscan=GNAT acetyltransferase 2
q2001572	BlNa12747: ATP-dependent RNA helicase DOB1; kegg=ATP-dependent RNA helicase DOB1 ; interproscan=DSHCT (NUC185) domain
q2001573	BlNa4617: DNA-directed RNA polymerase III subunit rpc1; kegg=DNA-directed RNA polymerase III subunit RPC1 ; interproscan=RNA polymerase Rpb1, domain 4
q2001574	BlNa14243: actin-binding protein; kegg=coronin-1B/1C/6;
q2001575	BlNa10388: Zinc finger protein ZPR1 homolog; kegg=zinc finger protein; interproscan=ZPR1 zinc-finger domain
q2001576	BlNa6945: ribosome production factor 2; kegg=ribosome production factor 2; interproscan=Brix domain
q2001577	BlNa64: Pyridoxal-phosphate dependent enzyme family protein;
q2001578	BlNa12274: Glutamate--tRNA ligase, cytoplasmic; kegg=glutamyl-tRNA synthetase ; interproscan=tRNA synthetases class I (E and Q), catalytic domain
q2001579	BlNa16131: Dipeptidyl-peptidase 4; interproscan=Prolyl oligopeptidase family
q2001580	BlNa6298: ATP-dependent RNA helicase dbp4; kegg=ATP-dependent RNA helicase DDX10/DBP4 ;
q2001581	BlNa11267: 26S proteasome regulatory subunit 8 homolog B; kegg=26S proteasome regulatory subunit T6; interproscan=ATPase family associated with various cellular activities (AAA)
q2001584	BlNa232: V-type proton ATPase catalytic subunit A; kegg=V-type H+-transporting ATPase subunit A ; interproscan=Rap/ran-GAP
q2001593	BlNa14362: Tubulin gamma-1 chain; kegg=tubulin gamma; interproscan=Tubulin C-terminal domain
q2001596	BlNa14265: Serine/threonine-protein kinase MARK2; kegg=5'-AMP-activated protein kinase, catalytic alpha subunit ;
q2001597	BlNa14821: DNA polymerase epsilon catalytic subunit A; interproscan=Domain of unknown function (DUF1744)
q2001598	BlNa2801: ATP-dependent RNA helicase dbp2; interproscan=Helicase conserved C-terminal domain
q2001600	BlNa13885: Molybdenum cofactor sulfurase; kegg=molybdenum cofactor sulfurtransferase ; interproscan=Aminotransferase class-V
q2001601	BlNa14030: Ribosomal protein S28e; kegg=small subunit ribosomal protein S28e; interproscan=Ribosomal protein S28e
q2001602	BlNa16022: Ribosomal RNA small subunit methyltransferase; kegg=18S rRNA (adenine1779-N6/adenine1780-N6)-dimethyltransferase ; interproscan=Ribosomal RNA adenine dimethylase
q2001605	BlNa12505: Intraflagellar transport protein 140 homolog; kegg=intraflagellar transport protein 140;
q2001624	BlNa7638: Clusterin-associated protein 1; kegg=clusterin-associated protein 1; interproscan=Clusterin-associated protein-1
q2001628	PaPyr9295: flagellar associated protein
q2001629	BlNa7632: meiotic specific asynaptic protein; interproscan=HORMA domain
q2001634	BlNa5645: Branched-chain-amino-acid transaminase 1; kegg=branched-chain amino acid aminotransferase ; interproscan=Amino-transferase class IV
q2001635	BlNa370: Serine--tRNA ligase; kegg=seryl-tRNA synthetase ; interproscan=Seryl-tRNA synthetase N-terminal domain
q2001636	BlNa15038: ABC transporter F family member 3; kegg=ATP-binding cassette, subfamily F, member 3; interproscan=ABC transporter
q2001637	BlNa17927: NOL1/NOP2/Sun domain family 2; kegg=tRNA (cytosine34-C5)-methyltransferase ; interproscan=16S rRNA methyltransferase RsmB/F
q2001652	BlNa2846: DNA ligase 1; kegg=DNA ligase 1 ; interproscan=ATP dependent DNA ligase domain
q2001653	BlNa6483: Phenylalanine--tRNA ligase beta subunit; kegg=phenylalanyl-tRNA synthetase beta chain ;
q2001654	BlNa8789: Notchless protein homolog; kegg=ribosome assembly protein 4;
q2001659	BlNa57: translationally controlled tumor-associated; interproscan=Translationally controlled tumour protein
q2001661	PaPyr640: glycine cleavage system protein H GCSH
q2001663	BlNa8351: Eukaryotic peptide chain release factor GTP-binding subunit ERF3A; kegg=peptide chain release factor subunit 3; interproscan=Elongation factor Tu GTP binding domain
q2001664	BlNa12520: Exosome complex component RRP4; kegg=exosome complex component RRP4;
q2001665	BlNa18626: nuclear movement protein nudC;
q2001667	BlNa16135: prefoldin subunit 2; kegg=prefoldin subunit 2; interproscan=Prefoldin subunit
q2001668	TVAG_043850: bromodomain-containing protein
q2001669	BlNa19171: outer arm dynein light chain 4; kegg=dynein light chain 4, axonemal; interproscan=Dynein light chain type 1
q2001671	BlNa2746: GPN-loop GTPase 3; kegg=uncharacterized protein; interproscan=Conserved hypothetical ATP binding protein
q2001672	BlNa2845: rRNA-processing protein FCF1 homolog; kegg=U3 small nucleolar RNA-associated protein 24; interproscan=Fcf1
q2001673	BlNa11268: DNA-directed RNA polymerase III subunit 11; kegg=DNA-directed RNA polymerase III subunit RPC11;
q2001674	BlNa7356: AmmeMemoRadiSam system radical SAM enzyme; kegg=pyruvate formate lyase activating enzyme ; interproscan=Radical SAM superfamily
q2001675	BlNa17393: Cyclin-dependent kinase 1; kegg=cyclin-dependent kinase 2 ; interproscan=Protein kinase domain
q2001676	BlNa15985: D-aminoacyl-tRNA deacylase; kegg=D-tyrosyl-tRNA(Tyr) deacylase ; interproscan=D-Tyr-tRNA(Tyr) deacylase
q2001677	BlNa16875: 60S ribosome subunit biogenesis protein NIP7 homolog; kegg=60S ribosome subunit biogenesis protein NIP7;
q2001678	BlNa3807: Serine/threonine-protein kinase bud32; kegg=TP53 regulating kinase and related kinases ;
q2001679	PaPyr9666: Choline-transporter-like protein CTL
q2001680	BlNa2629: SUMO-conjugating enzyme UBC9-B; kegg=ubiquitin-conjugating enzyme E2 I; interproscan=Ubiquitin-conjugating enzyme
q2001682	BlNa13142: F-actin-capping protein subunit beta; kegg=capping protein (actin filament) muscle Z-line, beta; interproscan=F-actin capping protein, beta subunit
q2001683	BlNa13086: UDP-glucose 4-epimerase; kegg=UDP-glucose 4-epimerase ; interproscan=NAD dependent epimerase/dehydratase family
q2001684	BlNa18079: peptidyl-tRNA hydrolase; kegg=peptidyl-tRNA hydrolase, PTH2 family ; interproscan=Peptidyl-tRNA hydrolase PTH2
q2001685	BlNa8893: vesicle transport protein; kegg=vesicle transport protein SEC22;
q2001686	BlNa11790: kegg=ribosome biogenesis protein SSF1/2; interproscan=Brix domain
q2001687	PaPyr2574: Guanine nucleotide-binding protein alpha-1 subunit guanine nucleotide binding protein, alpha subunit G-protein alpha subunit
q2001688	BlNa1783: Dynein light chain 1, axonemal; kegg=dynein light chain 1, axonemal;
q2001689	TVAG_388650: serine palmitoyltransferase I
q2001690	BlNa4667: Ubiquitin-conjugating enzyme E2 J1; kegg=ubiquitin-conjugating enzyme E2 J1 ;
q2001691	BlNa4276: interproscan=Protein of unknown function (DUF2870)
q2001693	BlNa15050: Nucleolar protein 58; kegg=nucleolar protein 58; interproscan=snoRNA binding domain, fibrillarin
q2001695	BlNa10424: small nuclear ribonucleoprotein SmD3b; kegg=small nuclear ribonucleoprotein D3;
q2001696	BlNa218: General transcription and DNA repair factor IIH helicase subunit XPB; kegg=DNA excision repair protein ERCC-3 ; interproscan=Helicase conserved C-terminal domain
q2001697	PaPyr5389: Phosphatidylinositol 3,4,5-trisphosphate 3-phosphatase and dual-specificity protein phosphatase PTEN pten protein phosphatidylinositol-3,4,5-trisphosphate 3-phosphatase and dual-specificity protein phosphatase PTEN
q2001699	PaPyr8347: Cysteine desulfurase IscS selenide, water dikinase SelD cysteine desulfurase Aminotransferase class-V
q2001700	BlNa197: U3 small nucleolar ribonucleoprotein protein IMP3; kegg=U3 small nucleolar ribonucleoprotein protein IMP3;
q2001701	-
q2001702	BlNa10357: Deoxyhypusine synthase; kegg=deoxyhypusine synthase ; interproscan=Deoxyhypusine synthase
q2001703	BlNa5632: Aspartate--tRNA ligase, cytoplasmic; interproscan=tRNA synthetases class II (D, K and N)
q2001704	Streblo_st1344: ATPase associated with various cellular activities AAA_5;
q2001711	BlNa5763: actin related protein 2/3 complex, subunit 1A/1B; kegg=actin related protein 2/3 complex, subunit 1A/1B;
q2001714	BlNa409: RIB43A domain with coiled-coils; interproscan=RIB43A
q2001716	BlNa11429: Ubiquitin carboxyl-terminal hydrolase isozyme L3; kegg=ubiquitin carboxyl-terminal hydrolase L3 ; interproscan=Ubiquitin carboxyl-terminal hydrolase, family 1
q2001718	PaPyr54: poly polymerase poly(A) polymerase Poly(A) polymerase central domain
q2001719	BlNa4564: Proline--tRNA ligase; kegg=prolyl-tRNA synthetase ; interproscan=tRNA synthetase class II core domain (G, H, P, S and T)
q2001720	BlNa7009: Aldehyde-alcohol dehydrogenase; kegg=acetaldehyde dehydrogenase / alcohol dehydrogenase ; interproscan=Iron-containing alcohol dehydrogenase
q2001729	PaPyr7316: Serine/threonine-protein kinase OSR1 Serine Threonine protein kinase serine/threonine-protein kinase OSR1/STK39 Protein kinase domain
q2001732	BlNa13080: sugar O-acetyltransferase; kegg=maltose O-acetyltransferase ;
q2001737	BlNa847: Lysine--tRNA ligase, cytoplasmic; kegg=lysyl-tRNA synthetase, class II ; interproscan=tRNA synthetases class II (D, K and N)
q2001745	BlNa7915: 26S proteasome regulatory subunit 6A; kegg=26S proteasome regulatory subunit T5; interproscan=ATPase family associated with various cellular activities (AAA)
q2001746	BlNa4565: Cell cycle serine/threonine-protein kinase CDC5/MSD2; kegg=polo-like kinase 1 ; interproscan=Protein kinase domain
q2001751	BlNa20061: DNA-directed RNA polymerase I subunit rpa1; kegg=DNA-directed RNA polymerase I subunit RPA1 ; interproscan=RNA polymerase Rpb1, domain 3
q2001752	BlNa4488: Hsp70-Hsp90 organizing protein 2; kegg=stress-induced-phosphoprotein 1;
q2001770	BlNa11278: Cilia- and flagella-associated protein 58;
q2001771	BlNa8782: GTP-binding protein 128up; kegg=uncharacterized protein; interproscan=C-terminal region of MMR_HSR1 domain
q2001772	BlNa791: Nucleolar GTP-binding protein 2; kegg=nuclear GTP-binding protein; interproscan=NGP1NT (NUC091) domain
q2001773	BlNa3751: Methionine--tRNA ligase; kegg=methionyl-tRNA synthetase ;
q2001774	BlNa13883: tRNA N6-adenosine threonylcarbamoyltransferase; kegg=N6-L-threonylcarbamoyladenine synthase ; interproscan=Glycoprotease family
q2001777	BlNa14077: Inosine triphosphate pyrophosphatase; kegg=inosine triphosphate pyrophosphatase ; interproscan=Ham1 family
q2001778	BlNa560: tetratricopeptide repeat domain 4;
q2001779	BlNa10337: eukaryotic initiation factor; kegg=translation initiation factor eIF-2B subunit alpha; interproscan=Initiation factor 2 subunit family
q2001781	BlNa7147: solute carrier family 35, member E3; kegg=solute carrier family 35, member E3; interproscan=Triose-phosphate Transporter family
q2001783	BlNa3525: profilin I; kegg=profilin; interproscan=Profilin
q2001784	BlNa611: multiprotein-bridging factor 1a; kegg=putative transcription factor;
q2001785	BlNa8297: S-adenosyl-L-methionine-dependent methyltransferase; kegg=18S rRNA (guanine1575-N7)-methyltransferase ;
q2001786	PaPyr5623: nascent polypeptide-associated complex subunit alpha nascent polypeptide-associated complex subunit alpha NAC domain
q2001787	PaPyr1178: RNA-binding protein 42
q2001788	BlNa9236: Dephospho-CoA kinase; kegg=dephospho-CoA kinase ; interproscan=Dephospho-CoA kinase
q2001790	BlNa153: ATP-NAD kinase; kegg=NAD+ kinase ; interproscan=ATP-NAD kinase
q2001792	BlNa15965: trafficking protein particle complex subunit 3; kegg=trafficking protein particle complex subunit 3; interproscan=Transport protein particle (TRAPP) component
q2001793	BlNa5648: small nuclear ribonucleoprotein D2; kegg=small nuclear ribonucleoprotein D2;
q2001794	BlNa6543: Protein-S-isoprenylcysteine O-methyltransferase B; kegg=protein-S-isoprenylcysteine O-methyltransferase ; interproscan=Isoprenylcysteine carboxyl methyltransferase (ICMT) family
q2001795	BlNa11335: t-SNARE family protein; kegg=syntaxin 16;
q2001799	BlNa6573: Glucosamine 6-phosphate N-acetyltransferase; kegg=glucosamine-phosphate N-acetyltransferase ;
q2001800	BlNa15753: dual specificity protein phosphatase 12; kegg=dual specificity phosphatase 12 ;
q2001801	BlNa3627: dpy-30 protein; kegg=protein dpy-30;
q2001803	BlNa2914: U3 small nucleolar ribonucleoprotein protein IMP4; kegg=U3 small nucleolar ribonucleoprotein protein IMP4; interproscan=Brix domain
q2001804	BlNa1723: Ubiquitin carboxyl-terminal hydrolase 14; kegg=ubiquitin carboxyl-terminal hydrolase 14 ; interproscan=Ubiquitin carboxyl-terminal hydrolase
q2001805	BlNa13319: General transcription factor IIH subunit 2; kegg=transcription initiation factor TFIIH subunit 2; interproscan=Ssl1-like
q2001806	BlNa4509: cytochrome b5;
q2001807	Streblo_st20866: prefoldin subunit 5; kegg=prefoldin alpha subunit;
q2001808	BlNa2928: Ubiquitin-protein ligase E3A; kegg=ubiquitin-protein ligase E3 A ; interproscan=HECT-domain (ubiquitin-transferase)
q2001809	BlNa8783: DNA damage-inducible protein 1; kegg=DNA damage-inducible protein 1;
q2001810	PaPyr4095: Threonylcarbamoyl-AMP synthase threonylcarbamoyl-AMP synthase L-threonylcarbamoyladenylate synthase
q2001811	BlNa6444: Ca2+-binding protein/EF-hand superfamily protein; kegg=centrin-1;
q2001813	BlNa322: Adenosine kinase; kegg=adenosine kinase ; interproscan=pfkB family carbohydrate kinase
q2001814	BlNa13993: Cation-chloride cotransporter CCC
q2001815	BlNa3664: POC1 centriolar protein homolog B; kegg=centriolar protein POC1;
q2001818	BlNa11519: G2-specific protein kinase nimA; kegg=NIMA (never in mitosis gene a)-related kinase 1/4/5 ; interproscan=Protein kinase domain
q2001819	PaPyr8445: Flavo-diiron protein FprA1 A-type flavoprotein
q2001822	BlNa10628: Aspartate/ornithine carbamoyltransferase; interproscan=Aspartate/ornithine carbamoyltransferase, carbamoyl-P binding domain
q2001823	-
q2001824	BlNa5757: Acetate--CoA ligase; interproscan=ATP-grasp domain
q2001826	BlNa12488: Protein kinase; interproscan=Protein kinase domain
q2001828	BlNa20323: Serine/threonine-protein phosphatase 2A 55 kDa regulatory subunit B delta; kegg=serine/threonine-protein phosphatase 2A regulatory subunit B;
q2001829	BlNa11920: Replication factor C subunit 5; kegg=replication factor C subunit 3/5;
q2001830	BlNa5952: AP-1 complex subunit sigma; kegg=AP-1 complex subunit sigma 1/2; interproscan=Clathrin adaptor complex small chain
q2001831	PaPyr6432: Serine/threonine-protein kinase MAK CMGC/RCK/MAK protein kinase male germ cell-associated kinase Protein kinase domain
q2001832	BlNa14660: ATP-dependent RNA helicase DDX3Y; kegg=ATP-dependent RNA helicase DDX3X ; interproscan=DEAD/DEAH box helicase
q2001833	BlNa8760: RidA family protein; kegg=2-iminobutanoate/2-iminopropanoate deaminase ; interproscan=Endoribonuclease L-PSP
q2001835	BlNa9213: 60S ribosomal protein L37-A; kegg=large subunit ribosomal protein L37e; interproscan=Ribosomal protein L37e
q2001836	BlNa1884: ribosomal protein S21e; kegg=small subunit ribosomal protein S21e; interproscan=Ribosomal protein S21e
q2001837	BlNa11616: Dynein light chain LC6, flagellar outer arm; kegg=dynein light chain LC8-type; interproscan=Dynein light chain type 1
q2001839	Streblo_st9263: Glycoside-Pentoside-Hexuronide:Cation Symporter GPH
q2001840	MONOS_7183: Stromal Membrane Associated Protein C SMAPc Arf GTPase-activating protein
q2001843	BlNa2514: 60S ribosomal export protein NMD3; kegg=nonsense-mediated mRNA decay protein 3; interproscan=NMD3 family
q2001853	BlNa10391: Hydroxymethylglutaryl-CoA synthase; kegg=hydroxymethylglutaryl-CoA synthase ; interproscan=Hydroxymethylglutaryl-coenzyme A synthase N terminal
q2001857	BlNa4573: kegg=pescadillo; interproscan=Pescadillo N-terminus
q2001876	BlNa797: arginine deiminase ADI 3.5.3.6
q2001880	BlNa7626: Carbohydrate-binding family 6 protein;
q2001881	BlNa15305: GTP-binding protein ypt3; kegg=Ras-related protein Rab-11A; interproscan=Ras family
q2001882	BlNa11891: 26S proteasome regulatory subunit 10B; kegg=26S proteasome regulatory subunit T4; interproscan=ATPase family associated with various cellular activities (AAA)
q2001883	BlNa17415: acyl-CoA N-acyltransferase; kegg=N-alpha-acetyltransferase 10/11 ;
q2001888	BlNa1869: flagellar-associated protein 172;
q2001889	BlNa19183: S-adenosyl-L-methionine-dependent methyltransferase; kegg=alkylated DNA repair protein alkB homolog 8 ;
q2001890	BlNa650: flagella associated protein;
q2001891	BlNa2810: 26S proteasome regulatory subunit 4 homolog; kegg=26S proteasome regulatory subunit T2; interproscan=ATPase family associated with various cellular activities (AAA)
q2001892	BlNa15943: 26S proteasome non-ATPase regulatory subunit 1 homolog B; kegg=26S proteasome regulatory subunit N2;
q2001917	BlNa12225: Glycerol kinase; kegg=glycerol kinase ; interproscan=FGGY family of carbohydrate kinases, N-terminal domain
q2001918	BlNa932: Glycylpeptide N-tetradecanoyltransferase; kegg=glycylpeptide N-tetradecanoyltransferase ; interproscan=Myristoyl-CoA:protein N-myristoyltransferase, N-terminal domain
q2001919	BlNa173: Glutamine--tRNA ligase; kegg=glutaminyl-tRNA synthetase ; interproscan=tRNA synthetases class I (E and Q), anti-codon binding domain
q2001920	BlNa8188: 90S preribosome/SSU processome component KRR1; kegg=ribosomal RNA assembly protein;
q2001921	BlNa336: Large subunit GTPase 1 homolog; kegg=large subunit GTPase 1 ;
q2001922	BlNa2773: interproscan=Uncharacterised protein family (UPF0160)
q2001923	BlNa3798: Exosome complex exonuclease RRP44; kegg=exosome complex exonuclease DIS3/RRP44 ;
q2001925	BlNa12525: Cell division control protein 16; kegg=cell cycle arrest protein BUB2; interproscan=Rab-GTPase-TBC domain
q2001927	-
q2001928	BlNa881: Calcineurin subunit A; kegg=serine/threonine-protein phosphatase 2B catalytic subunit ; interproscan=Calcineurin-like phosphoesterase
q2001929	PaPyr11920: Peptidyl-prolyl cis-trans isomerase D peptidyl-prolyl cis-trans isomerase D peptidyl-prolyl isomerase D Cyclophilin type peptidyl-prolyl cis-trans isomerase/CLD
q2001931	BlNa18695: Eukaryotic translation initiation factor 4E type 2; kegg=translation initiation factor 4E; interproscan=Eukaryotic initiation factor 4E
q2001934	BlNa1711: metal-dependent phosphohydrolase; kegg=putative hydrolases of HD superfamily; interproscan=HD domain
q2001936	PaPyr3951: protein tyrosine phosphatase type IVA protein 1 protein tyrosine phosphatase type IVA
q2001937	PaPyr5863: prefoldin subunit 4 prefoldin subunit 4
q2001938	PaPyr3401: Protein ERGIC-53 mannose-binding endoplasmic reticulum-Golgi intermediate compartment lectin lectin, mannose-binding 1 Legume-like lectin family
q2001939	BlNa12706: kegg=U6 snRNA-associated Sm-like protein LSm1;
q2001940	TVAG_198290: ubiquitin-conjugating enzyme E2-25kD
q2001942	BlNa19438: GTPase HRas; kegg=GTPase KRas; interproscan=Ras family
q2001943	BlNa6288: MYND finger family protein;
q2001945	PaPyr1898: Ethanolamine-phosphate cytidylyltransferase ethanolamine-phosphate cytidylyltransferase ethanolamine-phosphate cytidylyltransferase Cytidylyltransferase-like
q2001946	BlNa2316: Serine/threonine-protein kinase rio2; kegg=RIO kinase 2 ; interproscan=Rio2, N-terminal
q2001947	BlNa2920: Ribosomal RNA-processing protein 8; kegg=ribosomal RNA-processing protein 8 ; interproscan=Hypothetical methyltransferase
q2001950	BlNa13902: Trafficking protein particle complex subunit; kegg=trafficking protein particle complex subunit 2; interproscan=Sedlin, N-terminal conserved region
q2001951	BlNa5946: BBS5 protein; kegg=Bardet-Biedl syndrome 5 protein; interproscan=Bardet-Biedl syndrome 5 protein
q2001952	BlNa2716: FAM18B protein; interproscan=Eukaryotic protein of unknown function (DUF846)
q2001953	BlNa15052: Ribonucleoprotein LSM domain,eukaryotic/archaea-type; kegg=small nuclear ribonucleoprotein F;
q2001954	PaPyr8482: DNA-directed RNA polymerase III subunit RPC8 DNA-directed RNA polymerase III subunit RPC8 RNA polymerase III subunit Rpc25
q2001956	BlNa13190: Malignant T-cell-amplified sequence 1; kegg=PUA domain protein;
q2001957	PaPyr1478: low molecular weight phosphotyrosine protein phosphatase low molecular weight phosphotyrosine protein phosphatase Low molecular weight phosphotyrosine protein phosphatase
q2001958	BlNa11894: DNA-directed RNA polymerases I and III subunit RPAC1; kegg=DNA-directed RNA polymerases I and III subunit RPAC1; interproscan=RNA polymerase Rpb3/RpoA insert domain
q2001959	BlNa3559: N-terminal Xaa-Pro-Lys N-methyltransferase 1-A; kegg=protein N-terminal methyltransferase ; interproscan=AdoMet dependent proline di-methyltransferase
q2001961	BlNa10238: DNA-directed RNA polymerases II, IV and V subunit 3; kegg=DNA-directed RNA polymerase II subunit RPB3; interproscan=RNA polymerase Rpb3/RpoA insert domain
q2001962	BlNa6724: Alanine racemase, N-terminal; kegg=PLP dependent protein;
q2001963	BlNa934: pre-mRNA splicing factor; kegg=PHD finger-like domain-containing protein 5A; interproscan=PHF5-like protein
q2001965	BlNa563: Cleavage and polyadenylation specificity factor subunit 4; kegg=cleavage and polyadenylation specificity factor subunit 4;
q2001966	BlNa2641: Septum-promoting GTP-binding protein 1; kegg=Gtp-binding protein of the ras superfamily involved in termination of M-phase; interproscan=Ras family
q2001967	BlNa3520: U3 small nucleolar RNA-associated protein 7; kegg=U3 small nucleolar RNA-associated protein 7; interproscan=BING4CT (NUC141) domain
q2001968	PaPyr8281: Cytosol non-specific dipeptidase cytosol nonspecific dipeptidase
q2001969	PaPyr5044: centromere protein J centromere protein J
q2001972	PaPyr3116: 6-phosphogluconate dehydrogenase, decarboxylating 6-phosphogluconate dehydrogenase, decarboxylating 6-phosphogluconate dehydrogenase NAD binding domain of 6-phosphogluconate dehydrogenase
q2001973	BlNa258: Protein DPCD; kegg=protein DPCD; interproscan=DPCD protein family
q2001974	BlNa16128: Vesicle-fusing ATPase; kegg=vesicle-fusing ATPase ;
q2001976	BlNa2813: Cell adhesion protein byn-1; kegg=essential nuclear protein 1; interproscan=Bystin
q2001979	BlNa11493: Cystathionine beta-lyase CBL 4.4.1.13
q2001980	PaPyr352: P-type ATPase pATPase
q2001983	BlNa14600: Solute carrier family 35 member F6;
q2001985	BlNa2333: Serine/threonine-protein kinase rio1; kegg=RIO kinase 1 ; interproscan=RIO1 family
q2002000	BlNa12709: MFS transporter; kegg=MFS transporter, OPA family, sugar phosphate sensor protein UhpC; interproscan=Major Facilitator Superfamily
q2002004	BlNa15557: sugar porter family MFS transporter; kegg=MFS transporter, SP family, solute carrier family 2 (myo-inositol transporter), member 13; interproscan=Sugar (and other) transporter
q2002005	PaPyr5374: Ser/Thr phosphatase family protein
q2002009	BlNa22638: Trehalose synthase/amylase TreS; kegg=maltose alpha-D-glucosyltransferase / alpha-amylase ; interproscan=Alpha amylase, catalytic domain
q2002010	BlNa13208: Farnesyl pyrophosphate synthase; kegg=farnesyl diphosphate synthase ; interproscan=Polyprenyl synthetase
q2002012	MONOS_1263: very-long-chain enoyl-CoA reductase TER, TSC13, CER10 1.3.1.93 Fatty acid metabolism
q2002013	BlNa12291: Nucleolar protein 56; kegg=nucleolar protein 56; interproscan=snoRNA binding domain, fibrillarin
q2002026	BlNa12708: Mitotic checkpoint protein BUB3; kegg=cell cycle arrest protein BUB3;
q2002030	BlNa12238: kegg=protein pelota; interproscan=eRF1 domain 1
q2002032	BlNa2612: Pre-mRNA-processing-splicing factor 8; kegg=pre-mRNA-processing factor 8; interproscan=PROCT (NUC072) domain
q2002034	PaPyr2191: sel1 repeat family protein
q2002039	PaPyr10956: Intraflagellar transport protein 52 homolog intraflagellar transport protein 52 homolog intraflagellar transport protein 52
q2002041	BlNa8822: tRNA-splicing ligase RtcB homolog; kegg=tRNA-splicing ligase RtcB ; interproscan=tRNA-splicing ligase RtcB
q2002042	TVAG_151730: dynein intermediate chain 2, ciliary
q2002043	-
q2002044	BlNa14648: Intraflagellar transport protein 122 homolog; kegg=intraflagellar transport protein 122;
q2002045	BlNa5789: MAPK/MAK/MRK overlapping kinase; kegg=renal tumor antigen ; interproscan=Protein kinase domain
q2002051	BlNa8354: Queuine tRNA-ribosyltransferase catalytic subunit 1; kegg=queuine tRNA-ribosyltransferase ; interproscan=Queuine tRNA-ribosyltransferase
q2002053	BlNa7565: WD domain, G-beta repeat protein;
q2002080	BlNa2743: ATP-dependent RNA helicase HAS1; kegg=ATP-dependent RNA helicase DDX18/HAS1 ; interproscan=DEAD/DEAH box helicase
q2002081	BlNa11323: nucleolar protein 1, 120kDa; kegg=25S rRNA (cytosine2870-C5)-methyltransferase ;
q2002082	BlNa11507: GTP-binding family protein; kegg=nuclear GTP-binding protein;
q2002083	BlNa8980: flagellar associated protein;
q2002084	BlNa803: DNA-directed RNA polymerase I subunit RPA2; kegg=DNA-directed RNA polymerase I subunit RPA2 ; interproscan=RNA polymerase beta subunit
q2002085	BlNa7328: Cysteine--tRNA ligase; kegg=cysteinyl-tRNA synthetase ; interproscan=tRNA synthetases class I (C) catalytic domain
q2002086	BlNa6349: Cleavage and polyadenylation specificity factor subunit 3; kegg=cleavage and polyadenylation specificity factor subunit 3 ;
q2002087	BlNa5686: Signal recognition particle receptor subunit alpha; kegg=signal recognition particle receptor subunit alpha; interproscan=SRP54-type protein, GTPase domain
q2002088	BlNa2910: Ribosome biogenesis protein TSR3 homolog; kegg=pre-rRNA-processing protein TSR3; interproscan=Ribosome biogenesis protein, C-terminal
q2002089	BlNa420: WD repeat protein Rrb1; kegg=ribosome assembly protein RRB1;
q2002090	BlNa109: Structural maintenance of chromosomes protein 3; kegg=structural maintenance of chromosome 3 (chondroitin sulfate proteoglycan 6); interproscan=Protein kinase domain
q2002091	BlNa6461: Protein SDA1 homolog; kegg=protein SDA1;
q2002092	BlNa296: Flap endonuclease 1; kegg=flap endonuclease-1 ; interproscan=XPG N-terminal domain
q2002093	BlNa15047: tRNA methyltransferase; kegg=tRNA (guanine37-N1)-methyltransferase ; interproscan=Met-10+ like-protein
q2002096	PaPyr5616: pyrophosphatase PpaX phosphoglycolate phosphatase Haloacid dehalogenase-like hydrolase
q2002098	BlNa16038: kegg=ubiquitin related modifier 1; interproscan=Urm1 (Ubiquitin related modifier)
q2002099	BlNa12986: UDP-N-acetylglucosamine transferase subunit ALG14 homolog; kegg=beta-1,4-N-acetylglucosaminyltransferase ; interproscan=Oligosaccharide biosynthesis protein Alg14 like
q2002100	BlNa323: Splicing factor 3A subunit 2; kegg=splicing factor 3A subunit 2;
q2002104	BlNa860: peptidyl-prolyl cis-trans isomerase NIMA-interacting 1; kegg=peptidyl-prolyl cis-trans isomerase NIMA-interacting 1 ; interproscan=PPIC-type PPIASE domain
q2002105	PaPyr1229: 10 kDa chaperonin CPN10
q2002106	MONOS_16845: Transport protein particle (TRAPP) component Trs20A Trs20A ER-Golgi transport
q2002107	BlNa12725: protein MAK16 homolog A; kegg=protein MAK16;
q2002108	PaPyr2419: ribosomal RNA methyltransferase 1 tRNA (cytidine32/guanosine34-2'-O)-methyltransferase FtsJ-like methyltransferase
q2002113	PaPyr206: LIMR family protein LIMR family protein LMBR1 domain-containing protein 1 LMBR1-like membrane protein
q2002114	BlNa13212: Dolichol-phosphate mannosyltransferase; kegg=dolichol-phosphate mannosyltransferase ; interproscan=Glycosyl transferase family 2
q2002116	PaPyr10348: ADP-ribosylation factor family protein ADP-ribosylation factor-like protein 8 ADP-ribosylation factor family
q2002117	BlNa178: NEDD8-activating enzyme E1 catalytic subunit; kegg=ubiquitin-activating enzyme E1 C ;
q2002118	PaPyr8959: Glucose-1-phosphate adenylyltransferase glucose-1-phosphate adenylyltransferase glucose-1-phosphate adenylyltransferase Nucleotidyl transferase
q2002119	BlNa725: Ribosome production factor 1; kegg=ribosome production factor 1; interproscan=Brix domain
q2002120	TVAG_069970: 3-deoxy-D-manno-octulosonic-acid transferase/tRNA (guanine-N(7)-)-methyltransferase
q2002121	BlNa937: xylulose kinase; interproscan=Domain of unknown function (DUF4201)
q2002122	PaPyr1318: radial spoke head 1 homolog radial spoke head protein 1
q2002123	PaPyr275: Rho GDP-dissociation inhibitor
q2002124	BlNa16900: Arf GTPase activating protein; kegg=Arf-GAP domain and FG repeats-containing protein 1; interproscan=Putative GTPase activating protein for Arf
q2002127	BlNa2651: SPEF1 family protein; interproscan=CH-like domain in sperm protein
q2002128	-
q2002130	BlNa14802: Chromosome-associated kinesin KIF4; kegg=kinesin family member 18/19;
q2002132	BlNa6555: Serine/threonine-protein kinase sepA; interproscan=Protein kinase domain
q2002133	BlNa16897: Gelsolin, cytoplasmic; kegg=gelsolin;
q2002135	-
q2002136	TVAG_393280: deoxyribose-phosphate aldolase
q2002142	BlNa10243: Pachytene checkpoint protein 2 homolog; kegg=pachytene checkpoint protein 2; interproscan=ATPase family associated with various cellular activities (AAA)
q2002144	BlNa6410: tRNA pseudouridine synthase 3; kegg=tRNA pseudouridine38/39 synthase ;
q2002145	BlNa19318: tRNA methyltransferase; kegg=tRNA (guanine9-N1)-methyltransferase ;
q2002151	BlNa10390: Cell division cycle protein 20 homolog; kegg=cell division cycle 20, cofactor of APC complex;
q2002158	BlNa13488: Dynein assembly factor with WDR repeat domains 1; kegg=dynein assembly factor with WDR repeat domains 1; interproscan=Cyclin, C-terminal domain
q2002159	BlNa10381: Mannosyl-oligosaccharide 1,2-alpha-mannosidase MNS1; kegg=mannosyl-oligosaccharide alpha-1,2-mannosidase ; interproscan=Glycosyl hydrolase family 47
q2002165	BlNa16123: 26S proteasome non-ATPase regulatory subunit 2; kegg=26S proteasome regulatory subunit N1;
q2002166	BlNa19179: Splicing factor 1; kegg=splicing factor 1;
q2002167	BlNa17931: Threonine synthase; kegg=threonine synthase ; interproscan=Pyridoxal-phosphate dependent enzyme
q2002172	BlNa17413: stromal cell-derived factor 2;
q2002174	BlNa583: ATP-dependent RNA helicase ROK1; kegg=ATP-dependent RNA helicase DDX52/ROK1 ; interproscan=DEAD/DEAH box helicase
q2002175	BlNa2663: DNA polymerase alpha catalytic subunit; kegg=DNA polymerase alpha subunit A ; interproscan=DNA Polymerase alpha zinc finger
q2002176	BlNa16141: xanthine dehydrogenase; kegg=aerobic carbon-monoxide dehydrogenase small subunit ; interproscan=[2Fe-2S] binding domain
q2002177	BlNa12494: Vacuolar protein sorting-associated protein 35B; kegg=vacuolar protein sorting-associated protein 35; interproscan=Vacuolar protein sorting-associated protein 35
q2002181	BlNa785: Pre-mRNA-splicing factor clf1; kegg=crooked neck;
q2002194	BlNa10323: Regulator of nonsense transcripts 1 homolog; kegg=regulator of nonsense transcripts 1 ; interproscan=AAA domain
q2002198	Streblo_st2668: Phospholipid-transporting ATPase 3; kegg=phospholipid-transporting ATPase ; interproscan=Phospholipid-translocating ATPase N-terminal
q2002203	BlNa2789: Elongator complex protein 3; kegg=elongator complex protein 3 ; interproscan=Radical_SAM C-terminal domain
q2002205	BlNa2697: Pre-mRNA-splicing factor SYF1; kegg=pre-mRNA-splicing factor SYF1;
q2002209	BlNa21842: Protein kinase 2; kegg=serum/glucocorticoid-regulated kinase 2 ;
q2002212	PaPyr7779: septum formation protein Maf septum formation protein Maf-like protein
q2002214	PaPyr2964: importin subunit alpha-2 small subunit ribosomal protein S29e
q2002217	BlNa219: thiamine pyrophosphokinase 1; kegg=thiamine pyrophosphokinase ;
q2002220	BlNa2741: Dihydrolipoyl dehydrogenase; kegg=dihydrolipoamide dehydrogenase ; interproscan=Pyridine nucleotide-disulphide oxidoreductase
q2002221	BlNa346: tRNA pseudouridine synthase 1; kegg=tRNA pseudouridine38-40 synthase ;
q2002224	BlNa10306: B-box zinc finger protein;
q2002225	PaPyr13470: Adenylyltransferase and sulfurtransferase MOCS3 molybdopterin-synthase adenylyltransferase MoeB adenylyltransferase and sulfurtransferase ThiF family
q2002226	BlNa2602: tubulin tyrosine ligase; kegg=tubulin polyglutamylase TTLL9 ; interproscan=Tubulin-tyrosine ligase family
q2002260	BlNa18627: kegg=ATP-dependent NAD(P)H-hydrate dehydratase ; interproscan=Carbohydrate kinase
q2002261	BlNa12498: ATP-dependent RNA helicase DDX54; kegg=ATP-dependent RNA helicase DDX54/DBP10 ; interproscan=Helicase conserved C-terminal domain
q2002262	BlNa5816: WD repeat domain; kegg=polyadenylation factor subunit 2;
q2002263	BlNa13905: ribosome export associated1; kegg=midasin;
q2002264	BlNa2850: Replication factor C subunit 2; kegg=replication factor C subunit 2/4;
q2002265	BlNa11606: dynein heavy chain 7, axonemal; kegg=RuvB-like protein 1 (pontin 52); interproscan=TIP49 C-terminus
q2002266	BlNa255: trp protein for ciliary function; kegg=tetratricopeptide repeat protein 8;
q2002267	BlNa813: kegg=AdoMet-dependent rRNA methyltransferase SPB1 ; interproscan=Spb1 C-terminal domain
q2002268	BlNa12507: DNA replication licensing factor MCM7; kegg=DNA replication licensing factor MCM7 ;
q2002269	BlNa7908: ATP-dependent rRNA helicase RRP3; kegg=ATP-dependent RNA helicase DDX47/RRP3 ; interproscan=DEAD/DEAH box helicase
q2002270	TVAG_209200: saposin
q2002274	BlNa11427: Polyadenylate-binding protein, cytoplasmic and nuclear; kegg=polyadenylate-binding protein;
q2002275	PaPyr4319: Long chain acyl-CoA synthetase 7, peroxisomal long chain acyl-CoA synthetase 6, peroxisomal long-chain acyl-CoA synthetase AMP-binding enzyme
q2002276	BlNa819: small nuclear ribonucleoprotein Sm D1; kegg=small nuclear ribonucleoprotein D1;
q2002277	BlNa128: kegg=Rho GTPase-activating protein 22/24/25;
q2002278	TVAG_032980: cytochrome B5 isoform 1
q2002281	BlNa6426: Serine/threonine-protein kinase TAO1; kegg=Derlin-2/3; interproscan=Der1-like family
q2002284	BlNa7034: Transcription factor S; kegg=DNA-directed RNA polymerase I subunit RPA12;
q2002286	BlNa1870: ras family GTPase; kegg=DnaJ homolog subfamily C member 27; interproscan=Ras family
q2002287	PaPyr1052: Spindle assembly abnormal protein 6
q2002288	Streblo_st25907: Non-histone chromosomal protein 6;interproscan=HMG (high mobility group) box
q2002289	PaPyr3263: Glucose-6-phosphate 1-dehydrogenase glucose-6-phosphate dehydrogenase glucose-6-phosphate 1-dehydrogenase Glucose-6-phosphate dehydrogenase, C-terminal domain
q2002290	BlNa10321: C-Myc-binding protein;
q2002292	PaPyr4089: charged multivesicular body protein 6 charged multivesicular body protein 6 Glutathione S-transferase, C-terminal domain
q2002293	BlNa19822: CRE-PDL-1 protein; kegg=retinal rod rhodopsin-sensitive cGMP 3',5'-cyclic phosphodiesterase subunit delta;
q2002294	BlNa8315: tetratricopeptide repeat protein 1;
q2002296	BlNa8869: ubiquitin-conjugating enzyme; kegg=ubiquitin-conjugating enzyme E2 variant;
q2002297	BlNa2390: flagellar inner arm dynein light chain; interproscan=Tctex-1 family
q2002301	BlNa20231: Ubiquitin-conjugating enzyme E2; kegg=ubiquitin-conjugating enzyme E2 A ; interproscan=Ubiquitin-conjugating enzyme
q2002302	-
q2002304	BlNa17309: General negative regulator of transcription subunit 4; kegg=CCR4-NOT transcription complex subunit 4 ;
q2002305	BlNa3779: rab family small GTPase; kegg=Ras-related protein Rab-21; interproscan=Ras family
q2002307	BlNa492: Endonuclease V; kegg=endonuclease V ; interproscan=Endonuclease V
q2002308	BlNa16283: E3 ubiquitin-protein ligase dbl4; kegg=ariadne-1 ;
q2002310	PaPyr1796: leucine rich repeat family protein
q2002311	BlNa12861: Cytoplasmic tRNA 2-thiolation protein 1; kegg=cytoplasmic tRNA 2-thiolation protein 1 ;
q2002312	BlNa340: DNA-directed RNA polymerase II subunit RPB1; kegg=DNA-directed RNA polymerase II subunit RPB1 ; interproscan=RNA polymerase Rpb1, domain 5
q2002314	BlNa2588: CMGC/CDKL protein kinase; kegg=cyclin-dependent kinase-like ; interproscan=Protein kinase domain
q2002320	BlNa16509: Calponin homology domain; interproscan=CH-like domain in sperm protein
q2002322	BlNa302: Serine/threonine-protein kinase AFC1; kegg=CDC-like kinase ; interproscan=Protein kinase domain
q2002326	PaPyr432: vesicle transport protein
q2002330	PaPyr1434: phosphatase family protein inositol polyphosphate 5-phosphatase INPP5B/F
q2002332	BlNa12528: Vacuolar protein sorting-associated protein 18 homolog; kegg=vacuolar protein sorting-associated protein 18;
q2002348	BlNa2185: adenylate kinase isoenzyme; kegg=adenylate kinase ; interproscan=AAA domain
q2002357	BlNa18507: DNA replication licensing factor MCM2; kegg=DNA replication licensing factor MCM2 ;
q2002363	BlNa14632: kegg=U6 snRNA-associated Sm-like protein LSm3;
q2002364	BlNa15616: trafficking protein particle complex subunit 4; kegg=trafficking protein particle complex subunit 4; interproscan=Sybindin-like family
q2002366	BlNa8308: WD repeat containing protein; kegg=WD repeat-containing protein 19;
q2002378	PaPyr6431: Fanconi anemia group J protein Fanconi anemia group J protein homolog DEAD_2
q2002391	Streblo_st11050: DNA-directed RNA polymerase II%2C large subunit;
q2002392	BlNa12705: Type-3 glutamine synthetase; kegg=glutamine synthetase ;
q2002394	BlNa231: aspartate aminotransferase AAT 2.6.1.1
q2002401	BlNa19229: G2-specific protein kinase nimA; kegg=NIMA (never in mitosis gene a)-related kinase 2 ; interproscan=Protein kinase domain
q2002405	BlNa17339: tubulin polyglutamylase TTLL6; kegg=tubulin polyglutamylase TTLL6/13 ; interproscan=Tubulin-tyrosine ligase family
q2002406	PaPyr10969: Divalent Anion:Na+ Symporter DASS
q2002415	BlNa8373: Endonuclease III homolog; kegg=endonuclease III ;
q2002418	PaPyr2304: CS domain protein cytosolic prostaglandin-E synthase
q2002447	PaPyr8506: Periodic tryptophan protein 2 homolog periodic tryptophan protein 2 homolog periodic tryptophan protein 2
q2002448	BlNa454: UDP-N-acetylglucosamine--dolichyl-phosphate N-acetylglucosaminephosphotransferase; kegg=UDP-N-acetylglucosamine--dolichyl-phosphate N-acetylglucosaminephosphotransferase ; interproscan=Glycosyl transferase family 4
q2002449	BlNa7381: tRNA guanosine-2'-O-methyltransferase; kegg=tRNA (guanine10-N2)-methyltransferase ;
q2002450	BlNa764: Alpha-1,3/1,6-mannosyltransferase ALG2; kegg=alpha-1,3/alpha-1,6-mannosyltransferase ;
q2002452	BlNa4546: glycine-rich family protein; kegg=ribosome biogenesis protein ENP2;
q2002454	BlNa209: Geranylgeranyl transferase type-2 subunit beta; kegg=geranylgeranyl transferase type-2 subunit beta ;
q2002455	TVAG_342610: interferon-induced, double-stranded RNA-activated protein kinase
q2002457	BlNa22426: AP-1 complex subunit mu-1-I; kegg=AP-1 complex subunit mu;
q2002458	BlNa16149: Splicing factor U2AF 23 kDa subunit; kegg=splicing factor U2AF 35 kDa subunit;
q2002459	BlNa133: Translation initiation factor eIF-2B subunit beta; kegg=translation initiation factor eIF-2B subunit beta; interproscan=Initiation factor 2 subunit family
q2002460	BlNa7313: Vacuolar protein sorting-associated protein 33A; kegg=vacuolar protein sorting-associated protein 33; interproscan=Sec1 family
q2002461	BlNa13060: radial spoke head 1;
q2002462	BlNa23216: DNA primase large subunit; kegg=DNA primase large subunit ; interproscan=Eukaryotic and archaeal DNA primase, large subunit
q2002463	BlNa7555: Splicing factor 3B subunit 1; kegg=splicing factor 3B subunit 1; interproscan=Splicing factor 3B subunit 1
q2002464	BlNa12991: General transcription and DNA repair factor IIH helicase subunit XPD; kegg=DNA excision repair protein ERCC-2 ;
q2002465	BlNa2770: DNA mismatch repair protein Msh2; kegg=DNA mismatch repair protein MSH2;
q2002466	PaPyr8564: ornithine cyclodeaminase
q2002467	BlNa15574: Myo-inositol monophosphatase A3; kegg=3'(2'), 5'-bisphosphate nucleotidase ; interproscan=Inositol monophosphatase family
q2002470	Streblo_st27696: transforming growth factor beta-1 precursor; kegg=B9 domain-containing protein 2; interproscan=Ciliary basal body-associated, B9 protein
q2002474	BlNa858: S-adenosyl-L-methionine-dependent methyltransferase; kegg=putative methylase;
q2002478	TVAG_015160: ap endonuclease
q2002484	PaPyr4863: Vacuolar-processing enzyme tick legumain legumain Peptidase C13 family
q2002485	BlNa16157: interproscan=Cofilin/tropomyosin-type actin-binding protein
q2002487	-
q2002488	BlNa42: n-acetyltransferase mak3; kegg=N-alpha-acetyltransferase 30 ;
q2002490	BlNa5646: U6 snRNA-associated Sm-like protein LSm2; kegg=U6 snRNA-associated Sm-like protein LSm2;
q2002491	BlNa6489: DNA-directed RNA polymerases I and III 16 kDa polypeptide; kegg=DNA-directed RNA polymerases I and III subunit RPAC2; interproscan=RNA polymerase Rpb3/Rpb11 dimerisation domain
q2002493	PaPyr965: Signal peptidase complex catalytic subunit sec11 Signal peptidase complex catalytic subunit SEC11C signal peptidase I
q2002495	-
q2002496	BlNa799: 2,3-bisphosphoglycerate-independent phosphoglycerate mutase; interproscan=2,3-bisphosphoglycerate-independent phosphoglycerate mutase
q2002498	BlNa15766: ferritin; kegg=ferritin heavy chain ; interproscan=Ferritin-like domain
q2002499	BlNa5692: Vacuolar protein sorting-associated protein 4A; kegg=katanin p60 ATPase-containing subunit A1 ; interproscan=ATPase family associated with various cellular activities (AAA)
q2002500	BlNa6373: Chitobiosyldiphosphodolichol beta-mannosyltransferase; kegg=beta-1,4-mannosyltransferase ;
q2002501	BlNa7574: Diphosphomevalonate decarboxylase; kegg=diphosphomevalonate decarboxylase ;
q2002502	BlNa8182: secondary thiamine-phosphate synthase enzyme; interproscan=Uncharacterised protein family UPF0047
q2002503	TVAG_059550: coiled-coil domain-containing protein
q2002506	BlNa4599: GPN-loop GTPase 2; kegg=uncharacterized protein; interproscan=Conserved hypothetical ATP binding protein
q2002507	BlNa16018: kegg=OTU domain-containing protein 6 ;
q2002508	BlNa18726: SUMO-activating enzyme subunit uba-2; kegg=ubiquitin-like 1-activating enzyme E1 B ;
q2002509	BlNa7031: tRNA 2'-phosphotransferase 1; kegg=2'-phosphotransferase ; interproscan=RNA 2'-phosphotransferase, Tpt1 / KptA family
q2002520	PaPyr4383: Acyl-coenzyme A thioesterase ACOT
q2002521	BlNa13496: YbaK/aminoacyl-tRNA synthetase-associated domain;
q2002526	PaPyr9686: kelch repeat protein Rab9 effector protein with kelch motifs
q2002528	PaPyr7036: zinc finger protein 143
q2002529	BlNa12279: Tryptophanase; kegg=tryptophanase ; interproscan=Beta-eliminating lyase
q2002530	BlNa5810: Coenzyme A biosynthesis bifunctional protein CoaBC; kegg=phosphopantothenoylcysteine decarboxylase / phosphopantothenate---cysteine ligase ; interproscan=Flavoprotein
q2002531	BlNa298: kegg=galactokinase ;
q2002532	PaPyr9956: FKBP-type peptidyl-prolyl cis-trans isomerase FK506-binding protein 1 FKBP-type peptidyl-prolyl cis-trans isomerase
q2002534	PaPyr2455: transmembrane protein
q2002540	BlNa10394: intraflagellar transport protein 80 homolog; kegg=intraflagellar transport protein 80;
q2002553	BlNa18762: NEDD8-conjugating enzyme UBC12; kegg=ubiquitin-conjugating enzyme E2 M; interproscan=Ubiquitin-conjugating enzyme
q2002556	BlNa16217: Aminopeptidase M1-A; kegg=puromycin-sensitive aminopeptidase ; interproscan=ERAP1-like C-terminal domain
q2002560	BlNa10346: U1 small nuclear ribonucleoprotein 70 kDa; kegg=U1 small nuclear ribonucleoprotein 70kDa;
q2002580	PaPyr12923: mRNA-decapping enzyme 2 mRNA-decapping enzyme subunit 2 Dcp2, box A domain
q2002623	PaPyr3271: Dihydropyrimidinase-related protein 1 Chain A, Crystal Structure Of Dihydropyrimidinase From Pseudomonas Aeruginosa Pao1_x0001_pdb|5E5C|C Chain C, Crystal Structure Of Dihydropyrimidinase From Pseudomonas Aeruginosa Pao1 dihydropyrimidinase Amidohydrolase family
q2002627	TVAG_438030: proteasome regulatory subunits
q2002635	PaPyr6888: Serine/threonine-protein kinase mph1 spindle checkpoint protein kinase MPS1 serine/threonine-protein kinase TTK/MPS1 Protein kinase domain
q2002636	BlNa15955: Chromatin structure-remodeling complex subunit snf21; kegg=ATP-dependent helicase STH1/SNF2 ;
q2002639	PaPyr9595: glycerate dehydrogenase 1.1.1.29
q2002656	BlNa530: Pre-mRNA-splicing factor CEF1; kegg=pre-mRNA-splicing factor CDC5/CEF1;
q2002696	MONOS_2621: DNA primase small subunit Pri1 DNA replication
q2002697	BlNa15764: U3 small nucleolar RNA-associated protein 13; kegg=U3 small nucleolar RNA-associated protein 13; interproscan=Utp13 specific WD40 associated domain
q2002698	BlNa13486: Chromosome-associated kinesin KIF4; kegg=kinesin family member 6/9; interproscan=Kinesin motor domain
q2002699	BlNa15049: UDP-N-acetylglucosamine transferase subunit ALG13 homolog; kegg=beta-1,4-N-acetylglucosaminyltransferase ;
q2002700	BlNa11533: WD40 repeat protein; kegg=U3 small nucleolar RNA-associated protein 18;
q2002701	BlNa5904: kegg=dTMP kinase ;
q2002702	BlNa10240: DNA replication licensing factor MCM3; kegg=DNA replication licensing factor MCM3 ;
q2002703	BlNa152: U5 small nuclear ribonucleoprotein 200 kDa helicase; kegg=pre-mRNA-splicing helicase BRR2 ; interproscan=DEAD/DEAH box helicase
q2002704	BlNa12679: Splicing factor 3A subunit 3; kegg=splicing factor 3A subunit 3;
q2002705	BlNa7896: histone chaperone ASF1A; kegg=histone chaperone ASF1; interproscan=ASF1 like histone chaperone
q2002706	BlNa10370: Vacuolar-sorting protein SNF8; kegg=ESCRT-II complex subunit VPS22; interproscan=EAP30/Vps36 family
q2002709	BlNa13590: interproscan=Transcription elongation factor Elf1 like
q2002710	BlNa8884: DNA replication licensing factor mcm4; kegg=DNA replication licensing factor MCM4 ; interproscan=MCM2/3/5 family
q2002711	BlNa3553: Coatomer subunit beta'; kegg=coatomer subunit beta';
q2002714	BlNa6540: DNA repair protein rhp26; kegg=DNA excision repair protein ERCC-6;
q2002715	BlNa11311: Splicing factor 3B subunit 2; kegg=splicing factor 3B subunit 2; interproscan=Domain of unknown function (DUF382)
q2002716	BlNa7919: Phosphatidylinositide phosphatase SAC1; kegg=phosphatidylinositol 4-phosphatase ; interproscan=SacI homology domain
q2002717	BlNa3613: Pre-mRNA-splicing factor 38A; kegg=pre-mRNA-splicing factor 38A; interproscan=PRP38 family
q2002726	BlNa3693: Luc7 protein 3; kegg=transgelin;
q2002729	TVAG_462680: Clan SC, family S28, unassigned serine peptidase
q2002735	BlNa19169: interproscan=Eukaryotic protein of unknown function (DUF866)
q2002736	BlNa2911: alpha-ribazole phosphatase; kegg=phosphoserine phosphatase ; interproscan=Histidine phosphatase superfamily (branch 1)
q2002737	PaPyr5036: nicotinamide nmethyltransferase nicotinamide N-methyltransferase
q2002740	PaPyr3928: General transcription factor 3C polypeptide 1
q2002742	BlNa15749: S-adenosyl-L-methionine-dependent methyltransferase; kegg=cap1 methyltransferase ; interproscan=FtsJ-like methyltransferase
q2002744	BlNa18728: Phosphomannomutase; kegg=phosphomannomutase ; interproscan=Eukaryotic phosphomannomutase
q2002745	BlNa2501: interproscan=Maf1 regulator
q2002750	BlNa20040: U2-associated snRNP A; kegg=U2 small nuclear ribonucleoprotein A'; interproscan=Leucine-rich repeat
q2002751	PaPyr2749: Counting factor 60 component of the counting factor complex lysophosphatidic acid phosphatase type 6
q2002754	PaPyr1105: PQ loop repeat protein
q2002757	BlNa9242: small ribonucleoprotein SmB; kegg=small nuclear ribonucleoprotein B and B';
q2002769	TVAG_475520: CAMK family protein kinase
q2002778	BlNa15062: Dehydrodolichyl diphosphate synthase complex subunit Dhdds; kegg=ditrans,polycis-polyprenyl diphosphate synthase ; interproscan=Putative undecaprenyl diphosphate synthase
q2002795	BlNa13325: DNA replication complex GINS protein PSF2; kegg=GINS complex subunit 2;
q2002809	BlNa15105: Cell division control protein 42 homolog; kegg=Ras-related C3 botulinum toxin substrate 1; interproscan=Ras family
q2002813	BlNa1735: COP9 signalosome complex subunit 5; kegg=COP9 signalosome complex subunit 5 ; interproscan=JAB1/Mov34/MPN/PAD-1 ubiquitin protease
q2002814	BlNa337: exosome complex component RRP45; kegg=exosome complex component RRP45;
q2002815	BlNa2495: cilia- and flagella-associated protein 57;
q2002824	PaPyr4521: calcium/proton exchanger Ca2+:H+ antiporter
q2002847	-
q2002851	PaPyr5230: calcium load-activated calcium channel calcium load-activated calcium channel Integral membrane protein DUF106
q2002852	BlNa5609: FACT complex subunit SSRP1; kegg=structure-specific recognition protein 1;
q2002854	BlNa11954: tRNA-specific adenosine deaminase 2; kegg=tRNA-specific adenosine deaminase 2 ;
q2002858	BlNa571: Meiotic recombination protein SPO11; kegg=meiotic recombination protein SPO11; interproscan=Type IIB DNA topoisomerase
q2002859	Streblo_st30494: Aminoacyl tRNA synthase complex-interacting multifunctional protein 1; kegg=aminoacyl tRNA synthase complex-interacting multifunctional protein 1;
q2002864	BlNa11585: Double-strand break repair protein MRE11; kegg=double-strand break repair protein MRE11;
q2002869	MONOS_16013: Beta-glucosidase GBA 3.2.1.21 sugar metabolism
q2002873	BlNa7941: alpha-tubulin n-acetyltransferase; kegg=alpha-tubulin N-acetyltransferase 1 ; interproscan=GNAT acetyltransferase, Mec-17
q2002874	PaPyr1252: hydrogenase maturase HydG HydG
q2002875	BlNa15048: DNA mismatch repair protein MSH6; kegg=DNA mismatch repair protein MSH6; interproscan=MutS domain V
q2002886	BlNa13469: DNA topoisomerase 3-alpha; kegg=DNA topoisomerase III ; interproscan=DNA topoisomerase
q2002889	BlNa461: Isopentenyl-diphosphate Delta-isomerase 1; kegg=isopentenyl-diphosphate Delta-isomerase ;
q2002891	PaPyr3147: flavin adenine dinucleotide synthetase FAD synthetase
q2002921	TVAG_139840: transcription initiation factor brf1
q2002922	BlNa2312: Splicing factor 3B subunit 4; kegg=splicing factor 3B subunit 4;
q2002923	BlNa15033: Pre-mRNA-processing factor 17; kegg=pre-mRNA-processing factor 17;
q2002925	BlNa689: DNA/RNA-binding protein KIN17; kegg=DNA/RNA-binding protein KIN17; interproscan=Domain of Kin17 curved DNA-binding protein
q2002926	TVAG_365560: DEAD box ATP-dependent RNA helicase
q2002929	PaPyr2385: Regulator of telomere elongation helicase 1 homolog regulator of telomere elongation helicase 1 homolog regulator of telomere elongation helicase 1 Helicase C-terminal domain
q2002930	BlNa3598: Pre-mRNA-splicing factor RBM22; kegg=pre-mRNA-splicing factor RBM22/SLT11;
q2002931	BlNa3636: AP-3 complex subunit delta; kegg=AP-3 complex subunit delta; interproscan=Adaptin N terminal region
q2002933	TVAG_489790: WD-repeat protein
q2002934	BlNa8763: Transcription elongation factor SPT5; kegg=transcription elongation factor SPT5;
q2002938	BlNa537: Pyruvate kinase; kegg=pyruvate kinase ; interproscan=Pyruvate kinase, barrel domain
q2002948	BlNa508: 2-phosphoglycerate kinase;
q2002957	MONOS_4568: very-long-chain (3R)-3-hydroxyacyl-CoA dehydratase PHS1, PAS2 4.2.1.134 Fatty acid metabolism
q2002959	BlNa11540: exosome complex component CSL4; kegg=exosome complex component CSL4;
q2002960	PaPyr824: UAA transporter family
q2002964	MONOS_16774: Arl1 Arl1 GTPase of the Ras superfamily
q2002965	MONOS_14322: peptidyl-prolyl isomerase H (cyclophilin H) CypH Splicing machinery
q2002967	-
q2002968	PaPyr1430: Serine hydroxymethyltransferase, mitochondrial serine hydroxymethyltransferase glycine hydroxymethyltransferase Serine hydroxymethyltransferase
q2002970	BlNa8178: mediator of RNA polymerase II subunit 31; kegg=mediator of RNA polymerase II transcription subunit 31; interproscan=SOH1
q2002972	PaPyr5183: Adenylate kinase 2, chloroplastic Adenylate kinase adenylate kinase Adenylate kinase
q2002973	BlNa8481: Glycerate kinase; kegg=glycerate 2-kinase ; interproscan=Glycerate kinase family
q2002978	BlNa18724: box C/D snoRNA protein 1;
q2002980	-
q2002984	BlNa15143: Exonuclease 1; kegg=exonuclease 1 ; interproscan=XPG I-region
q2002985	-
q2002987	BlNa5903: Carnosine N-methyltransferase; kegg=carnosine N-methyltransferase ; interproscan=N2227-like protein
q2002989	BlNa16658: molybdopterin-converting factor; kegg=tRNA threonylcarbamoyladenosine dehydratase; interproscan=ThiF family
q2002993	MONOS_1383: Lysine/Ornithine aminotransferase OAT 2.6.1.13 amino acid metabolism
q2002994	BlNa13493: Pre-rRNA-processing protein ESF2; kegg=ESF2/ABP1 family protein;
q2002996	PaPyr9283: hydrogenase maturase HydF
q2003002	BlNa1822: variable flagellar number 3; kegg=coiled-coil domain-containing protein 61;
q2003004	PaPyr11143: Digestive cysteine proteinase 1 senescence-specific cysteine protease SAG12 Papain family cysteine protease
q2003005	BlNa18333: C2H2 finger domain protein; kegg=E3 ubiquitin-protein ligase ZNF598 ;
q2003007	BlNa1481: kegg=large subunit ribosomal protein LP1; interproscan=60s Acidic ribosomal protein
q2003011	PaPyr2913: Pumilio homolog 12 armadillo-type protein
q2003018	BlNa4451: Serine/threonine protein phosphatase 2A regulatory subunit B''beta; kegg=serine/threonine-protein phosphatase 2A regulatory subunit B'';
q2003048	BlNa7491: N-acetylmuramoyl-L-alanine amidase CwlA precursor;
q2003054	BlNa18748: Succinyl-diaminopimelate desuccinylase; kegg=battenin; interproscan=CLN3 protein
q2003067	BlNa5805: kegg=GABA(A) receptor-associated protein; interproscan=Autophagy protein Atg8 ubiquitin like
q2003071	BlNa12892: Pre-mRNA-splicing factor cwf22; kegg=pre-mRNA-splicing factor CWC22; interproscan=MA3 domain
q2003072	BlNa2616: Phosphatidylinositol 3,4,5-trisphosphate 3-phosphatase and dual-specificity protein phosphatase PTEN;
q2003075	BlNa15216: Pyrophosphate-energized vacuolar membrane proton pump; kegg=inorganic pyrophosphatase ; interproscan=Inorganic H+ pyrophosphatase
q2003076	BlNa19178: S-adenosyl-L-homocysteine hydrolase; kegg=adenosylhomocysteinase ; interproscan=S-adenosyl-L-homocysteine hydrolase
q2003077	BlNa11032: interproscan=Inosine-uridine preferring nucleoside hydrolase
q2003105	PaPyr160: Dipeptidyl peptidase 1 dipeptidyl peptidase 1 cathepsin C
q2003120	BlNa12864: Pre-mRNA-splicing factor prp5; kegg=pleiotropic regulator 1;
q2003121	BlNa307: pre-mRNA-splicing factor ISY1 homolog; kegg=pre-mRNA-splicing factor ISY1; interproscan=Isy1-like splicing family
q2003122	PaPyr4376: Oxysterol-binding protein 9 oxysterol binding family protein oxysterol-binding protein-related protein 3/6/7 Oxysterol-binding protein
q2003124	PaPyr10666: Fumarate hydratase 4.2.1.2
q2003127	PaPyr2075: glycoside hydrolase family 35 beta-galactosidase Glycosyl hydrolases family 35
q2003128	TVAG_016170: pumilio
q2003130	PaPyr294: Cilia- and flagella-associated protein 44 cilia- and flagella-associated protein 44
q2003133	-
q2003136	PaPyr5347: Ubiquitin carboxyl-terminal hydrolase 4 ubiquitin specific peptidase 4 L homeolog ubiquitin carboxyl-terminal hydrolase 4/11 Ubiquitin carboxyl-terminal hydrolase
q2003138	Streblo_st44982: Regulator of nonsense transcripts 1 homolog; kegg=regulator of nonsense transcripts 1 ; interproscan=AAA domain
q2003139	PaPyr9061: CCR4-NOT transcription complex subunit 9 cell differentiation protein CCR4-NOT transcription complex subunit 9 Cell differentiation family, Rcd1-like
q2003140	BlNa6390: acyl-CoA N-acyltransferase; kegg=N-alpha-acetyltransferase 40 ;
q2003142	BlNa16603: ATP-dependent DNA helicase MER3 homolog; kegg=ATP-dependent DNA helicase HFM1/MER3 ; interproscan=DEAD/DEAH box helicase
q2003144	BlNa4619: meiotic nuclear division protein 1 homolog; interproscan=Mnd1 family
q2003156	PaPyr387: short chain dehydrogenase WW domain-containing oxidoreductase short chain dehydrogenase
q2003160	TVAG_430160: phosphatidate cytidylyltransferase
q2003163	BlNa11932: TBC1 domain family member 22A; kegg=TBC1 domain family member 2; interproscan=Rab-GTPase-TBC domain
q2003165	Streblo_st4863: threonine ammonia-lyase THDH 4.3.1.19
q2003216	BlNa19180: Mannose-6-phosphate isomerase; kegg=mannose-6-phosphate isomerase ; interproscan=Phosphomannose isomerase type I
q2003220	TVAG_092730: inosine-uridine preferring nucleoside hydrolase
q2003221	BlNa8764: hydrolase, TatD family protein; kegg=TatD DNase family protein ; interproscan=TatD related DNase
q2003226	BlNa6557: outer arm dynein light chain 1; kegg=dynein assembly factor 1, axonemal;
q2003227	BlNa14841: DNA replication licensing factor mcm6; kegg=DNA replication licensing factor MCM6 ; interproscan=MCM OB domain
q2003228	BlNa13193: TRNA-dihydrouridine synthase; kegg=tRNA-dihydrouridine synthase 1 ; interproscan=Dihydrouridine synthase (Dus)
q2003231	BlNa6254: nucleoside diphosphate kinase; kegg=nucleoside diphosphate kinase homolog 5; interproscan=Nucleoside diphosphate kinase
q2003232	BlNa66: DNA-directed RNA polymerase II subunit; kegg=DNA-directed RNA polymerase II subunit RPB7;
q2003233	PaPyr1469: Ubiquitin carboxyl-terminal hydrolase 5 ubiquitin carboxyl-terminal hydrolase ubp14 ubiquitin carboxyl-terminal hydrolase 5/13
q2003234	MONOS_6408: putative u1 snrnp splicing complex subunit protein LUC7 Splicing machinery
q2003236	BlNa10356: Protein involved in nutritional control of the cell cycle; interproscan=D123
q2003237	BlNa8831: BBS4 protein; kegg=Bardet-Biedl syndrome 4 protein;
q2003239	PaPyr10077: Serine/threonine-protein kinase pakC Possible protein kinase p21-activated kinase 1 Protein kinase domain
q2003240	BlNa1806: RING finger protein 32;
q2003241	BlNa8813: Arl2-family small GTPase; kegg=ADP-ribosylation factor-like protein 2; interproscan=ADP-ribosylation factor family
q2003243	BlNa11294: WD repeat protein 39;
q2003245	BlNa8759: GTP-binding protein 1; kegg=uncharacterized protein;
q2003246	BlNa576: Peptidyl-prolyl cis-trans isomerase CYP71; kegg=peptidylprolyl isomerase domain and WD repeat-containing protein 1 ; interproscan=Cyclophilin type peptidyl-prolyl cis-trans isomerase/CLD
q2003247	BlNa136: 66 kDa stress protein;
q2003249	BlNa12236: DNA mismatch repair protein Mlh1; kegg=DNA mismatch repair protein MLH1;
q2003250	BlNa547: Pre-mRNA-processing ATP-dependent RNA helicase PRP5; kegg=ATP-dependent RNA helicase DDX46/PRP5 ; interproscan=Helicase conserved C-terminal domain
q2003251	BlNa2566: chromatin-remodeling complex ATPase chain; kegg=SWI/SNF-related matrix-associated actin-dependent regulator of chromatin subfamily A-like protein 1 ; interproscan=SNF2 family N-terminal domain
q2003253	PaPyr2216: isoAsp protein carboxyl methyltransferase protein-L-isoaspartate(D-aspartate) O-methyltransferase Protein-L-isoaspartate(D-aspartate) O-methyltransferase (PCMT)
q2003263	PaPyr3211: Ubiquitin-conjugating enzyme E2 S ubiquitin-conjugating enzyme ubiquitin-conjugating enzyme E2 S Ubiquitin-conjugating enzyme
q2003274	MONOS_16773: Ras2 Ras2 GTPase of the Ras superfamily
q2003278	MONOS_16826: Transaldolase TAL 2.2.1.2 sugar metabolism
q2003279	-
q2003282	BlNa14035: fragile histidine triad protein; kegg=bis(5'-adenosyl)-triphosphatase ; interproscan=HIT domain
q2003283	PaPyr3245: Bifunctional ligase/repressor BirA
q2003286	BlNa6361: U6 snRNA-associated protein; kegg=U6 snRNA-associated Sm-like protein LSm7;
q2003292	PaPyr10415: rRNA-processing protein PIN domain protein U3 small nucleolar RNA-associated protein 23
q2003295	TVAG_447130: axonemal dynein light chain
q2003297	BlNa476: 26S proteasome non-ATPase regulatory subunit 11; kegg=26S proteasome regulatory subunit N6;
q2003301	PaPyr2122: Prostaglandin F synthase aldo/keto reductase Aldo/keto reductase family
q2003303	BlNa3601: RNA-binding motif protein, X-linked 2; kegg=RNA-binding motif protein, X-linked 2;
q2003305	BlNa10324: dnaJ homolog subfamily C member 21; kegg=DnaJ homolog subfamily A member 5;
q2003308	PaPyr2526: Coatomer subunit delta coatomer subunit delta
q2003309	BlNa16834: NEK protein kinase; kegg=NIMA (never in mitosis gene a)-related kinase 1/4/5 ; interproscan=Protein kinase domain
q2003310	BlNa74: tRNA methyltransferase; kegg=tRNA (guanine-N7-)-methyltransferase ;
q2003313	PaPyr752: Potential E3 ubiquitin-protein ligase ariadne-1 IBR finger domain protein
q2003324	PaPyr6476: GPR1/FUN34/YaaH family protein uncharacterized protein GPR1/FUN34/yaaH family
q2003327	-
q2003329	-
q2003339	BlNa18764: kegg=lisH domain-containing protein FOPNL;
q2003342	PaPyr10206: growth hormone regulated TBC protein 1 A TBC1 domain family member 6 Rab-GTPase-TBC domain
q2003350	PaPyr4873: ceramide glucosyltransferase 2
q2003352	-
q2003353	PaPyr7250: nitroreductase family protein Nitroreductase family
q2003357	-
q2003361	BlNa100: Ubiquitin carboxyl-terminal hydrolase 42; kegg=ubiquitin carboxyl-terminal hydrolase 36/42 ; interproscan=Ubiquitin carboxyl-terminal hydrolase
q2003391	Streblo_st38263: kegg=dual adapter for phosphotyrosine and 3-phosphotyrosine and 3-phosphoinositide;
q2003394	BlNa5814: Axonemal Inner Arm I1 Intermediate Chain Dynein;
q2003399	-
q2003421	BlNa6773: serine protease family S09X; kegg=uncharacterized protein;
q2003427	PaPyr48: UDP-glucose 6-dehydrogenase UDP-glucose 6-dehydrogenase UDPglucose 6-dehydrogenase UDP-glucose/GDP-mannose dehydrogenase family, central domain
q2003428	BlNa2949: kegg=26S proteasome regulatory subunit N10;
q2003432	BlNa11580: Fructose-1-phosphate kinase; kegg=1-phosphofructokinase ; interproscan=pfkB family carbohydrate kinase
q2003434	BlNa8984: Dipeptidyl peptidase 4; kegg=dipeptidyl-peptidase 4 ; interproscan=Prolyl oligopeptidase family
q2003459	PaPyr438: CAAX prenyl protease 1 homolog CAAX prenyl protease 1 STE24 endopeptidase CAAX prenyl protease N-terminal, five membrane helices
q2003477	Streblo_st10832: alcohol dehydrogenase (NADP+); kegg=alcohol dehydrogenase (NADP+) ; interproscan=Aldo/keto reductase family
q2003487	PaPyr6555: 3-oxo-5-alpha-steroid 4-dehydrogenase 3-oxo-5-alpha-steroid 4-dehydrogenase 1 3-oxo-5-alpha-steroid 4-dehydrogenase
q2003488	BlNa8838: kegg=pre-mRNA branch site protein p14;
q2003492	BlNa8635: argonaute binding protein 2;
q2003496	BlNa1736: interproscan=Potential Queuosine, Q, salvage protein family
q2003497	PaPyr7736: RNA-binding protein 34 nucleolar protein 12
q2003500	PaPyr4656: Ribonuclease H2 subunit A ribonuclease H2 subunit A ribonuclease H2 subunit A Ribonuclease HII
q2003501	BlNa18625: Cyclin-G-associated kinase; kegg=AP2-associated kinase ; interproscan=Protein kinase domain
q2003505	TVAG_147820: nucleolar protein c7c
q2003509	BlNa11861: Ubiquitin carboxyl-terminal hydrolase 7; kegg=ubiquitin carboxyl-terminal hydrolase 7 ; interproscan=Ubiquitin carboxyl-terminal hydrolase
q2003521	Streblo_st9021: protein XRP2; kegg=protein XRP2; interproscan=Tubulin binding cofactor C
q2003526	TVAG_006610: phosphatidylinositol kinase
q2003530	BlNa2154: TLK protein kinase; kegg=tousled-like kinase ; interproscan=Protein kinase domain
q2003533	BlNa486: anaphase-promoting complex subunit CDC23; kegg=anaphase-promoting complex subunit 8;
q2003547	PaPyr10386: centrosomal protein CEP164
q2003549	BlNa9017: myb transcription factor;
q2003552	TVAG_019300: beta lactamase domain
q2003556	MONOS_4525: Glutamine-fructose-6-phosphate transaminase GFPT 2.6.1.16 amino acid metabolism
q2003557	BlNa1826: kegg=cyclin-dependent kinase regulatory subunit CKS1; interproscan=Cyclin-dependent kinase regulatory subunit
q2003559	PaPyr5797: DEAD-box ATP-dependent RNA helicase 17 ATP-dependent RNA helicase DDX31 ATP-dependent RNA helicase DDX31/DBP7
q2003637	BlNa5781: Lariat debranching enzyme; kegg=lariat debranching enzyme ;
q2003640	BlNa12534: Spliceosome-associated protein 130 A; kegg=splicing factor 3B subunit 3; interproscan=CPSF A subunit region
q2003642	BlNa20743: ubiquitin-activating enzyme E1; kegg=ubiquitin-like modifier-activating enzyme ATG7; interproscan=ThiF family
q2003643	BlNa3744: zinc finger protein 622; kegg=ribosomal RNA-processing protein 9;
q2003645	BlNa901: Arginine--tRNA ligase;
q2003646	BlNa16015: ATP adenylyltransferase; kegg=ATP adenylyltransferase ;
q2003647	PaPyr10560: D-glutamate cyclase, mitochondrial D-glutamate cyclase Domain of unknown function (DUF4392)
q2003648	BlNa6216: interproscan=Transcriptional Coactivator p15 (PC4)
q2003649	PaPyr1451: Importin subunit beta-1 importin beta subunit importin subunit beta-1
q2003650	BlNa15867: protein SGT1 homolog; kegg=suppressor of G2 allele of SKP1; interproscan=SGS domain
q2003653	PaPyr7840: Ribosome biogenesis protein BMS1 homolog Ribosome biogenesis protein BMS1 homolog ribosome biogenesis protein BMS1
q2003658	BlNa4698: Component of the U4/U6.U5 snRNP/mitosis protein DIM1; kegg=U5 snRNP protein, DIM1 family; interproscan=Mitosis protein DIM1
q2003659	BlNa1750: BBS1 protein; kegg=Bardet-Biedl syndrome 1 protein; interproscan=Ciliary BBSome complex subunit 1
q2003660	BlNa13579: Glycerol dehydrogenase; kegg=glycerol dehydrogenase ; interproscan=Iron-containing alcohol dehydrogenase
q2003661	BlNa2528: TATA-box-binding protein 1;
q2003663	PaPyr10865: protein RRP5 homolog rRNA biogenesis protein RRP5
q2003664	BlNa441: Tubulin epsilon chain; kegg=tubulin epsilon; interproscan=Tubulin/FtsZ family, GTPase domain
q2003666	TVAG_445130: nADP transhydrogenase
q2003675	BlNa390: core Sm protein Sm E; kegg=small nuclear ribonucleoprotein E;
q2003680	PaPyr13453: Vacuolar protein sorting-associated protein 60.1 vacuolar protein sorting-associated protein 60.2 charged multivesicular body protein 5 Snf7
q2003683	PaPyr8251: Domain of unknown function (DUF4579)
q2003686	PaPyr3624: rub1-conjugating enzyme e2 ubiquitin-conjugating enzyme E2 M Ubiquitin-conjugating enzyme
q2003690	Streblo_st2114: nuclear lim interactor-interacting protein; kegg=carboxy-terminal domain RNA polymerase II polypeptide A small phosphatase ; interproscan=NLI interacting factor-like phosphatase
q2003697	PaPyr3635: Hydroxyacylglutathione hydrolase hydroxyacylglutathione hydrolase hydroxyacylglutathione hydrolase Hydroxyacylglutathione hydrolase C-terminus
q2003698	Streblo_st1549: NAD-dependent histone deacetylase SIR2; kegg=NAD-dependent histone deacetylase SIR2 ; interproscan=Sir2 family
q2003700	TVAG_028660: leucine-rich repeat-containing protein
q2003702	MONOS_14859: Aurora kinase kinetochore
q2003705	-
q2003708	PaPyr3946: anaphase-promoting complex subunit 10 anaphase-promoting complex subunit 10 Anaphase-promoting complex, subunit 10 (APC10)
q2003712	PaPyr10493: Ras-related protein Rab-24 Ras-related protein Rab-24 Ras-related protein Rab-24 Ras family
q2003713	PaPyr10569: cation channel sperm-associated protein 3 Ion transport protein
q2003719	BlNa5755: alpha/beta hydrolase; kegg=acylglycerol lipase ; interproscan=Serine aminopeptidase, S33
q2003722	BlNa156: Serine/threonine-protein kinase GRIK2; kegg=calcium/calmodulin-dependent protein kinase kinase 1 ; interproscan=Protein kinase domain
q2003727	PaPyr11833: DNA polymerase sigma subunit non-canonical poly(A) RNA polymerase PAPD5/7
q2003745	PaPyr3456: Myotubularin-related protein 2 Myotubularin-related protein 2 myotubularin-related protein 1/2 Myotubularin-like phosphatase domain
q2003753	Streblo_st55768: Fe-hydrogenase 4 HydA 4 1.12.7.2
q2003758	MONOS_12124: kinesin 2 kinesin-2 motor proteins associated with microtubules
q2003762	-
q2003771	PaPyr7031: N-acetylglucosamine-1-phosphotransferase subunits alpha/beta N-acetylglucosamine-1-phosphotransferase subunit beta UDP-N-acetylglucosamine-lysosomal-enzyme
q2003816	BlNa13049: 3-oxoacyl-ACP reductase; kegg=3-oxoacyl-; interproscan=Enoyl-(Acyl carrier protein) reductase
q2003831	PaPyr6315: Gut-specific cysteine proteinase cathepsin B5 cysteine protease cathepsin B Papain family cysteine protease
q2003839	BlNa12889: interproscan=RNA polymerase III transcription factor (TF)IIIC subunit
q2003844	BlNa11315: WD-repeat protein; kegg=mitogen-activated protein kinase organizer 1;
q2003853	PaPyr1006: Alpha-galactosidase 2 alpha-galactosidase 3 alpha-galactosidase
q2003855	PaPyr2311: E3 ubiquitin-protein ligase UBR1 E3 ubiquitin-protein ligase UBR1 Putative zinc finger in N-recognin (UBR box)
q2003869	Streblo_st25248: aldehyde reductase; kegg=alcohol dehydrogenase (NADP+) ; interproscan=Aldo/keto reductase family
q2003914	BlNa16051: E3 ubiquitin-protein ligase; kegg=E3 ubiquitin-protein ligase Itchy ; interproscan=HECT-domain (ubiquitin-transferase)
q2003919	BlNa841: Cilia- and flagella-associated protein 251;
q2003924	BlNa15963: Polyadenylate-binding protein RBP47;
q2003928	BlNa647: inositol polyphosphate 5-phosphatase; kegg=inositol polyphosphate 5-phosphatase INPP5E ;
q2003935	TVAG_393980: RNA-binding protein
q2003946	BlNa1874: FMN reductase; interproscan=NADPH-dependent FMN reductase
q2003952	PaPyr4520: riken cDNA family protein Heat shock factor binding protein 1
q2003960	PaPyr8543: dedicator of cytokinesis protein 7 dedicator of cytokinesis protein 6/7/8 Dock homology region 2
q2003967	-
q2003981	BlNa20101: outer arm dynein light chain 1; kegg=dynein assembly factor 1, axonemal;
q2003994	BlNa19813: Pyrroline-5-carboxylate reductase; kegg=pyrroline-5-carboxylate reductase ;
q2003995	BlNa3731: thiol peroxidase; kegg=thiol peroxidase, atypical 2-Cys peroxiredoxin ;
q2004108	TVAG_182670: morn protein
q2004109	BlNa12707: 26S proteasome non-ATPase regulatory subunit 13; kegg=26S proteasome regulatory subunit N9;
q2004113	PaPyr4362: Lipoate-protein ligase A lipoyltransferase and lipoateprotein ligase lipoate---protein ligase
q2004114	PaPyr9790: FMN reductase Nitroreductase family
q2004118	MONOS_2592: Vacuolar protein sorting 20C (Vps20C) Vps20C ESCRTIII, Endosomal transport
q2004124	BlNa5614: alkaline phosphatase;
q2004125	BlNa3637: Transcription initiation factor IIB; kegg=transcription initiation factor TFIIB;
q2004127	PaPyr3448: protein RTF2 homolog Rtf2 RING-finger
q2004128	BlNa6422: Peptidyl-prolyl cis-trans isomerase CYP59; kegg=peptidyl-prolyl cis-trans isomerase-like 4 ;
q2004129	BlNa18609: mRNA cap guanine-N7 methyltransferase 1; kegg=mRNA (guanine-N7-)-methyltransferase ;
q2004131	BlNa874: U4/U6.U5 tri-snRNP-associated protein 2; kegg=U4/U6.U5 tri-snRNP-associated protein 2; interproscan=Ubiquitin carboxyl-terminal hydrolase
q2004132	BlNa6496: Puff-specific protein Bx42; kegg=SNW domain-containing protein 1; interproscan=SKIP/SNW domain
q2004134	BlNa7309: WASH complex subunit 4; kegg=WASH complex subunit 7; interproscan=WASH complex subunit 7, C-terminal
q2004136	PaPyr5569: Ethanolamine kinase 2 ethanolamine kinase Choline/ethanolamine kinase
q2004138	BlNa2450: Pre-mRNA-splicing factor cwc24; kegg=RING finger protein 113A;
q2004143	-
q2004148	TVAG_381290: heat shock protein
q2004150	PaPyr1878: MBL fold metallo-hydrolase
q2004151	PaPyr4680: eukaryotic initiation factor 4e translation initiation factor 4E Eukaryotic initiation factor 4E
q2004168	BlNa17856: kegg=26S proteasome regulatory subunit, ATPase 3, interacting protein; interproscan=Tat binding protein 1(TBP-1)-interacting protein (TBPIP)
q2004180	TVAG_286260: WD-repeat protein
q2004199	PaPyr7985: vacuolar protein sorting-associated protein 52 A vacuolar protein sorting-associated protein 52 Vps52 / Sac2 family
q2004207	Streblo_st35036: Dynein heavy chain 8, axonemal;interproscan=Hydrolytic ATP binding site of dynein motor region D1
q2004208	PaPyr3803: RNA-splicing ligase RtcB tRNA-splicing ligase RtcB tRNA-splicing ligase RtcB
q2004231	Streblo_st32677: Serine/threonine-protein kinase MAK; kegg=male germ cell-associated kinase ; interproscan=Protein kinase domain
q2004232	PaPyr4286: Inositol hexakisphosphate kinase 2 inositol-hexakisphosphate 5-kinase Inositol polyphosphate kinase
q2004249	BlNa6586: kegg=protein disulfide-isomerase A1 ;
q2004256	PaPyr1480: metal cation transporter, ZIP family protein solute carrier family 39 (zinc transporter), member 1/2/3 ZIP Zinc transporter
q2004323	BlNa12914: mevalonate kinase; kegg=mevalonate kinase ;
q2004373	PaPyr10952: possible ribosome assembly protein 4
q2004377	BlNa2274: kegg=glucosinolate gamma-glutamyl hydrolase ;
q2004380	BlNa19464: Calmodulin-binding protein CRAG; kegg=DENN domain-containing protein 4;
q2004383	PaPyr1811: ABC transporter D family member 1 ABC transporter ATP-binding protein/permease ATP-binding cassette, subfamily D (ALD), member 4 ABC transporter transmembrane region 2
q2004397	PaPyr8333: Synaptojanin, N-terminal
q2004398	PaPyr10620: pirin family protein
q2004456	BlNa54: Ubiquitin-conjugating enzyme E2 35; kegg=ubiquitin-conjugating enzyme E2 N ; interproscan=Ubiquitin-conjugating enzyme
q2004475	PaPyr7762: Pumilio homolog 5 pumilio homolog 2 pumilio RNA-binding family
q2004490	TVAG_175750: kcs1 protein
q2004525	MONOS_5677: Adaptor protein complex 3 (AP-3), beta subunit AP-3 Beta Endosomal tranport
q2004559	PaPyr6177: ATP-dependent RNA helicase NAM7
q2004563	PaPyr4188: RNA polymerase II transcription elongation factor Elongin/SIII, subunit elongin C transcription elongation factor B, polypeptide 1
q2004567	BlNa17865: radial spoke head protein 4 homolog A; interproscan=Radial spokehead-like protein
q2004571	PaPyr8198: transducin/WD40 repeat protein
q2004588	BlNa8853: kegg=transcription initiation factor TFIID subunit 10;
q2004590	PaPyr1517: Alcohol dehydrogenase alcohol dehydrogenase alcohol dehydrogenase
q2004602	PaPyr186: poly glycohydrolase poly(ADP-ribose) glycohydrolase Inositol monophosphatase family
q2004610	PaPyr365: Cell division control protein 6 origin recognition complex subunit 1
q2004727	PaPyr5150: Periodic tryptophan protein 1 homolog rRNA processing protein Pwp1 periodic tryptophan protein 1
q2004731	BlNa7308: snare binding protein Sly1; kegg=sec1 family domain-containing protein 1; interproscan=Sec1 family
q2004737	PaPyr3126: glycine cleavage system protein P1 GCSP1 1.4.4.2
q2004740	BlNa23177: Protein SAP1;
q2004741	BlNa8798: Protein farnesyltransferase/geranylgeranyltransferase type-1 subunit alpha; kegg=protein farnesyltransferase/geranylgeranyltransferase type-1 subunit alpha ;
q2004742	PaPyr11848: Aminomethyltransferase, mitochondrial glycine cleavage complex T protein aminomethyltransferase Aminomethyltransferase folate-binding domain
q2004743	PaPyr2930: Threonine aspartase 1 taspase, threonine aspartase, 1 Asparaginase
q2004745	BlNa6253: Ribosome biogenesis protein bop1; kegg=ribosome biogenesis protein ERB1; interproscan=BOP1NT (NUC169) domain
q2004747	BlNa1867: peptidase C69; interproscan=Peptidase family C69
q2004754	PaPyr878: SFT2 family protein Got1/Sft2-like family
q2004758	PaPyr5377: nitrilase 3.5.5.1
q2004759	TVAG_342320: WD repeat containing protein
q2004760	BlNa12281: DNA replication licensing factor mcm5; kegg=DNA replication licensing factor MCM5 ;
q2004761	BlNa1767: histone methyltransferase; kegg=histone-lysine N-methyltransferase SETD1 ;
q2004762	BlNa2661: guanine nucleotide exchange factor; kegg=son of sevenless; interproscan=RasGEF domain
q2004765	PaPyr2943: DNA-directed RNA polymerase III subunit RPC6 DNA-directed RNA polymerase III subunit RPC6 RNA polymerase Rpc34 subunit
q2004767	BlNa20038: Structural maintenance of chromosomes protein 2; kegg=structural maintenance of chromosome 2; interproscan=RecF/RecN/SMC N terminal domain
q2004770	BlNa9237: Ribosome biogenesis protein bms1; kegg=ribosome biogenesis protein BMS1; interproscan=AARP2CN (NUC121) domain
q2004772	BlNa11346: ubiquitin carboxyl-terminal hydrolase 24; kegg=ubiquitin carboxyl-terminal hydrolase 10 ; interproscan=Ubiquitin carboxyl-terminal hydrolase
q2004773	PaPyr8085: glycine cleavage system protein P2 GCSP2 1.4.4.2
q2004774	BlNa4011: metal dependent phosphohydrolase; kegg=uncharacterized protein;
q2004775	Streblo_st48592: kegg=glycerophosphocholine phosphodiesterase GPCPD1 ;
q2004776	BlNa6409: ADP-ribosylation factor protein; interproscan=ADP-ribosylation factor family
q2004777	BlNa2750: Protein BUD31 homolog 2; kegg=bud site selection protein 31; interproscan=G10 protein
q2004778	BlNa5892: N-terminal acetyltransferase A complex auxiliary subunit NAA15; kegg=N-alpha-acetyltransferase 15/16, NatA auxiliary subunit;
q2004779	BlNa877: geranylgeranyl transferase type-1 subunit beta; kegg=geranylgeranyl transferase type-1 subunit beta ;
q2004782	-
q2004783	PaPyr582: DEAD-box ATP-dependent RNA helicase 28 DEAD-box ATP-dependent RNA helicase 28 ATP-dependent RNA helicase DDX27 Helicase conserved C-terminal domain
q2004785	BlNa6459: Coatomer subunit delta; kegg=ATP-dependent RNA helicase DDX51/DBP6 ;
q2004786	BlNa3605: WASH complex subunit 5; kegg=WASH complex subunit strumpellin; interproscan=Hereditary spastic paraplegia protein strumpellin
q2004788	TVAG_057120: CAMK family protein kinase
q2004789	BlNa1738: Pre-mRNA-processing factor 39; kegg=pre-mRNA-processing factor 39;
q2004791	BlNa11275: U4/U6 small nuclear ribonucleoprotein Prp31; kegg=U4/U6 small nuclear ribonucleoprotein PRP31; interproscan=snoRNA binding domain, fibrillarin
q2004792	BlNa435: DNA-directed RNA polymerases I, II, and III subunit RPABC5; kegg=DNA-directed RNA polymerases I, II, and III subunit RPABC5; interproscan=RNA polymerases N / 8 kDa subunit
q2004827	TVAG_357160: NAD dependent epimerase/dehydratase
q2004829	BlNa936: translation machinery-associated protein 22;
q2004838	-
q2004851	BlNa12992: kegg=insulysin ; interproscan=Insulinase (Peptidase family M16)
q2004855	PaPyr1970: Serine/threonine-protein kinase minibrain serine/threonine-protein kinase minibrain dual specificity tyrosine-phosphorylation-regulated kinase 1 Protein kinase domain
q2004870	PaPyr3070: splicing factor 3B subunit 5 splicing factor 3B subunit 5 Splicing factor 3B subunit 10 (SF3b10)
q2004875	PaPyr8210: Serine/threonine-protein phosphatase 6 regulatory ankyrin repeat subunit C Serine/threonine-protein phosphatase 6 regulatory ankyrin repeat subunit A cytohesin
q2004884	PaPyr8343: Purine nucleoside phosphorylase DeoD-type purine-nucleoside phosphorylase purine-nucleoside phosphorylase Phosphorylase superfamily
q2004920	PaPyr5396: glycosyl transferase alpha-1,2-mannosyltransferase
q2004943	Streblo_st21588: CMRP Flagellar component; kegg=amyotrophic lateral sclerosis 2 protein;
q2004965	TVAG_081590: Rab5b
q2004966	Streblo_st13133: ubiquitin 1; kegg=small subunit ribosomal protein S27Ae; interproscan=Ubiquitin family
q2004981	Streblo_st9509: Sugar Porter SP
q2004982	Streblo_st23852: TBC1 domain family protein; kegg=TBC1 domain family member 5;
q2004988	BlNa6366: Ribonuclease H2 subunit A; kegg=ribonuclease H2 subunit A ; interproscan=Ribonuclease HII
q2004995	BlNa11959: Swarming motility protein YbiA; kegg=uncharacterized protein; interproscan=Domain of unknown function (DUF1768)
q2005049	BlNa15095: aminoacyl-histidine dipeptidase PepD 3.4.13.-
q2005095	TVAG_110660: beta-hexosaminidase
q2005156	BlNa4674: Regulatory-associated protein of mTOR; kegg=regulatory associated protein of mTOR; interproscan=Raptor N-terminal CASPase like domain
q2005168	Streblo_st1207: nitroreductase family protein;interproscan=Nitroreductase family
q2005195	BlNa9455: kegg=katanin p80 WD40 repeat-containing subunit B1;
q2005199	BlNa6505: U3 small nucleolar RNA-associated protein 12; kegg=U3 small nucleolar RNA-associated protein 12;
q2005236	BlNa1798: Coatomer subunit gamma-1; kegg=coatomer subunit gamma; interproscan=Adaptin N terminal region
q2005248	PaPyr6477: B12 binding domain protein ribonuclease Z
q2005249	BlNa22522: adaB protein; kegg=methylated-DNA-; interproscan=6-O-methylguanine DNA methyltransferase, DNA binding domain
q2005267	TVAG_479170: Clan SC, family S9, unassigned serine peptidase
q2005269	Streblo_st30195: membrane protein;interproscan=Protein of unknown function (DUF1295)
q2005271	-
q2005289	PaPyr7821: adenylyl cyclase-associated protein Adenylate cyclase associated (CAP) C terminal
q2005314	BlNa4569: Serine/threonine-protein kinase MAK; kegg=male germ cell-associated kinase ; interproscan=Protein kinase domain
q2005366	PaPyr9453: Beta-1,3-glucan-binding protein beta-1,3-glucan-binding protein
q2005389	MONOS_8917: ADP-ribosylation factor GTPase-activating protein a ArfGAPa Arf GTPase-activating protein
q2005391	PaPyr10876: Protein FAM91A1 zinc finger, C2H2 type FAM91 C-terminus
q2005393	TVAG_293770: phosphofructokinase
q2005394	MONOS_1281: Structural maintenance of chromosomes protein 6, SMC6 SMC6 Homologous recombination
q2005395	BlNa8347: Protein kinase domain family protein; kegg=cell division control protein 7 ; interproscan=Protein kinase domain
q2005399	PaPyr6181: DNA polymerase kappa DNA polymerase kappa DNA polymerase kappa
q2005417	-
q2005432	PaPyr4410: cytochrome b5 cytochrome-b5 reductase
q2005439	BlNa1761: RAC family serine/threonine-protein kinase homolog; kegg=RAC serine/threonine-protein kinase ; interproscan=Protein kinase domain
q2005446	BlNa18758: MFS transporter; kegg=uncharacterized protein;
q2005615	PaPyr4943: cation channel sperm-associated protein 4 cation channel sperm-associated protein 4 Ion transport protein
q2005618	BlNa14657: pseudouridine synthase; kegg=tRNA pseudouridine32 synthase / 2,5-diamino-6-(5-phospho-D-ribitylamino)-pyrimidin-4(3H)-one deaminase ;
q2005621	-
q2005624	BlNa12581: L-fucose isomerase;
q2005626	BlNa7327: UBIQUITIN-SPECIFIC PROTEASE 20 family protein; kegg=ADP-ribosylation factor GTPase-activating protein 2/3; interproscan=Putative GTPase activating protein for Arf
q2005631	PaPyr10709: Thiosulfate sulfurtransferase 3-mercaptopyruvate sulfurtransferase thiosulfate/3-mercaptopyruvate sulfurtransferase
q2005635	BlNa2618: Adenine deaminase 2; kegg=adenine deaminase ; interproscan=Amidohydrolase family
q2005639	BlNa146: DNA mismatch repair protein MSH5; kegg=DNA mismatch repair protein MSH5;
q2005640	BlNa8843: LSM domain protein; kegg=U6 snRNA-associated Sm-like protein LSm4;
q2005647	BlNa1666: DNA repair protein rev1; kegg=DNA repair protein REV1 ; interproscan=impB/mucB/samB family
q2005658	PaPyr5184: Lipase, class 3 lipase ATG15
q2005661	PaPyr163: dTDP-glucose 4,6-dehydratase dTDP-glucose 4,6-dehydratase dTDP-glucose 4,6-dehydratase GDP-mannose 4,6 dehydratase
q2005667	PaPyr2934: DnaJ homolog subfamily C member 19
q2005674	BlNa13309: transcription factor IIIC-gamma subunit; kegg=general transcription factor 3C polypeptide 3 (transcription factor C subunit 4);
q2005676	PaPyr9756: Protein png1 STE/STE20/YSK protein kinase peptide-N4-(N-acetyl-beta-glucosaminyl)asparagine amidase
q2005679	Streblo_st5361: protein-tyrosine-phosphatase MKP1; kegg=protein phosphatase slingshot ; interproscan=Dual specificity phosphatase, catalytic domain
q2005685	BlNa14013: kegg=fructose-2,6-bisphosphatase ; interproscan=Histidine phosphatase superfamily (branch 1)
q2005686	-
q2005691	PaPyr7698: protein PGR Integral membrane protein DUF92
q2005692	BlNa16880: Nuclear cap-binding protein subunit 2; kegg=nuclear cap-binding protein subunit 2;
q2005698	-
q2005702	TVAG_072700: NADH dehydrogenase 51 kDa subunit
q2005711	PaPyr335: cobalamin biosynthesis protein CobT N-lysine methyltransferase SETD6
q2005714	BlNa10786: DNA helicase PcrA; kegg=DNA helicase II / ATP-dependent DNA helicase PcrA ; interproscan=UvrD/REP helicase N-terminal domain
q2005726	BlNa10768: ribosomal protein S5 domain 2-type protein; interproscan=Uncharacterized protein family UPF0029
q2005738	-
q2005760	-
q2005781	TVAG_257140: FMN-dependent NADH-azoreductase
q2005782	TVAG_110870: protein XRP2
q2005791	PaPyr3942: ion transporter cation channel sperm-associated protein 1 Ion transport protein
q2005837	BlNa11935: E3 ubiquitin-protein ligase; kegg=TRIAD3;
q2005861	TVAG_437010: Rho/RAC guanine nucleotide exchange factor
q2005866	PaPyr1200: DEAD-box ATP-dependent RNA helicase 36 DEAD box polypeptide 49 ATP-dependent RNA helicase DDX49/DBP8 Helicase conserved C-terminal domain
q2005879	TVAG_143290: Clan CA, family C19, ubiquitin hydrolase-like cysteine peptidase
q2005904	Streblo_st3362: formin domain containing protein; kegg=cytokinesis protein;
q2005917	-
q2005920	TVAG_243610: purine permease
q2005934	-
q2006027	BlNa4083: interproscan=PPPDE putative peptidase domain
q2006174	PaPyr12036: GNAT family N-acetyltransferase Acetyltransferase (GNAT) domain
q2006180	PaPyr5793: TIGR02452 family protein Uncharacterized protein conserved in bacteria (DUF2263)
q2006307	MONOS_10560: peptidyl-prolyl isomerase E (cyclophilin E) CypE Splicing machinery
q2006311	PaPyr3817: ribonuclease h1 ribonuclease HI RNase H
q2006327	Streblo_st29240: Ubiquitin-60S ribosomal protein L40; kegg=small subunit ribosomal protein S27Ae; interproscan=Ubiquitin family
q2006337	Streblo_st15124: ABC transporter, ATP-binding protein;
q2006340	Streblo_st15208: Ribosome biogenesis protein BMS1 homolog; kegg=ribosome biogenesis protein BMS1; interproscan=40S ribosome biogenesis protein Tsr1 and BMS1 C-terminal
q2006374	Streblo_st42187: Histone acetyltransferase; kegg=histone acetyltransferase ;
q2006390	TVAG_447300: Cyclin-dependent kinase 6 inhibitor
q2006409	Streblo_st27637: meiotic specific asynaptic protein;interproscan=HORMA domain
q2006470	Streblo_st157: purine-nucleoside phosphorylase; kegg=purine-nucleoside phosphorylase ; interproscan=Phosphorylase superfamily
q2006518	BlNa4692: NAD-dependent protein deacetylase sirtuin-1; kegg=NAD-dependent histone deacetylase SIR2 ; interproscan=Sir2 family
q2006554	PaPyr10435: transmembrane protein meckelin Meckelin (Transmembrane protein 67)
q2006580	TVAG_243770: hypoxanthine-guanine phosphoribosyltransferase
q2006630	PaPyr7761: Dolichyl-phosphate beta-glucosyltransferase Dolichyl-phosphate beta-glucosyltransferase dolichyl-phosphate beta-glucosyltransferase
q2006632	PaPyr9585: lipin family protein phosphatidate phosphatase LPIN LNS2 (Lipin/Ned1/Smp2)
q2006638	PaPyr2496: membrane protein uncharacterized protein Sulphur transport
q2006931	-
q2006934	PaPyr10609: UDP-glucuronic acid decarboxylase 1 dTDP-glucose 4,6-dehydratase UDP-glucuronate decarboxylase GDP-mannose 4,6 dehydratase
q2006941	-
q2006945	-
q2006947	Streblo_st14225: kinesin family member 10;interproscan=Kinesin motor domain
q2006948	BlNa3650: Zinc finger family protein; kegg=tRNA (uracil-5-)-methyltransferase ;
q2006950	PaPyr2662: CCR4-NOT transcription complex subunit 1 CCR4-NOT core subunit CDC39 CCR4-NOT transcription complex subunit 1 CCR4-NOT transcription complex subunit 1 CAF1-binding domain
q2006953	-
q2006954	TVAG_084780: protein phosphatases pp1 regulatory subunit
q2006961	MONOS_844: kinesin 1C kinesin-1C motor proteins associated with microtubules
q2006964	PaPyr1273: NUDIX hydrolase NAD+ diphosphatase
q2006972	PaPyr3351: GDP-mannose 4,6-dehydratase GDP-mannose 4,6-dehydratase GDPmannose 4,6-dehydratase GDP-mannose 4,6 dehydratase
q2006979	PaPyr6097: Endoribonuclease Dicer protein-glucosylgalactosylhydroxylysine glucosidase
q2006982	PaPyr6153: serine/arginine repetitive matrix protein 2
q2006992	Streblo_st32379: Heat shock protein 83; kegg=molecular chaperone HtpG; interproscan=Hsp90 protein
q2006993	TVAG_381870: ift57/hippi
q2007000	PaPyr1869: Strn4 protein striatin 1/3/4
q2007004	BlNa3812: DEAD-box ATP-dependent RNA helicase 17; kegg=ATP-dependent RNA helicase DDX31/DBP7 ; interproscan=DEAD/DEAH box helicase
q2007008	BlNa6856: Asparagine synthetase ASNA 6.3.1.1
q2007012	PaPyr4531: transmembrane protein
q2007013	BlNa9170: kegg=inositol-1,3,4-trisphosphate 5/6-kinase / inositol-tetrakisphosphate 1-kinase ; interproscan=Inositol 1, 3, 4-trisphosphate 5/6-kinase
q2007017	BlNa1687: ubiquitin family protein; kegg=ubiquitin-like protein 5;
q2007020	PaPyr2719: 5' exonuclease Apollo DNA cross-link repair 1B protein
q2007026	PaPyr2087: coiled-coil protein Family of unknown function (DUF572)
q2007038	PaPyr2327: Transmembrane 9 superfamily member 3 EMP/nonaspanin domain family protein transmembrane 9 superfamily member 3 Endomembrane protein 70
q2007044	PaPyr1272: Asparagine synthase family protein
q2007050	PaPyr8694: DNA repair endonuclease XPF DNA repair endonuclease XPF DNA excision repair protein ERCC-4
q2007051	-
q2007054	PaPyr9652: Citrate lyase alpha chain citrate lyase subunit alpha citrate lyase subunit alpha / citrate CoA-transferase Citrate lyase, alpha subunit (CitF)
q2007055	BlNa23444: RNA-binding ASCH domain protein;
q2007056	BlNa12632: DEAD-box ATP-dependent RNA helicase 21; kegg=ATP-dependent RNA helicase DDX23/PRP28 ; interproscan=Helicase conserved C-terminal domain
q2007058	-
q2007071	BlNa12263: U2 snRNP-associated protein Msl1; kegg=U2 small nuclear ribonucleoprotein B'';
q2007080	MONOS_16755: DNA excision repair protein ERCC-1 ERCC1/Rad10 Nucleotide excision repair
q2007106	-
q2007113	PaPyr155: translation initiation factor 4E Eukaryotic initiation factor 4E
q2007149	PaPyr150: CDP-alcohol phosphatidyltransferase ethanolaminephosphotransferase
q2007199	-
q2007206	TVAG_212490: cell division control protein
q2007212	TVAG_353810: RNA-binding protein
q2007271	PaPyr7432: ser/thr phosphatase superfamily protein
q2007340	TVAG_413390: chromatin regulatory protein sir2
q2007348	TVAG_399980: ankyrin repeat-cotaining protein
q2007542	BlNa6551: RNA binding repeat protein, Pumilio-family;
q2007729	PaPyr1829: Sir2 family protein mono-ADP-ribosyltransferase sirtuin 6 Sir2 family
q2007731	PaPyr3404: Cathepsin D Cathepsin D cathepsin D Eukaryotic aspartyl protease
q2007751	PaPyr6245: elongation factor 1-alpha EF1
q2007820	Streblo_st27067: pppde peptidase family;interproscan=PPPDE putative peptidase domain
q2007938	TVAG_211580: RNA binding motif protein
q2007978	-
q2007994	Streblo_st20041: leucine Rich Repeat family protein;
q2007999	Streblo_st30770: twin-arginine translocation pathway signal;
q2008028	PaPyr7898: O-Glycosyl hydrolase family 30 glucosylceramidase Glycosyl hydrolase family 30 TIM-barrel domain
q2008062	-
q2008231	PaPyr3071: Cation channel sperm-associated protein 2 cation channel sperm-associated protein 2 Ion transport protein
q2008240	BlNa9001: Thioredoxin 1; kegg=thioredoxin 1; interproscan=Thioredoxin
q2008242	PaPyr897: rhomboid family protein rhomboid domain-containing protein 1 Rhomboid family
q2008526	PaPyr7765: Tetratricopeptide repeat protein 21B tetratricopeptide repeat protein 21B tetratricopeptide repeat protein 21B
q2008566	BlNa10878: RING-box protein 1; kegg=RING-box protein 1; interproscan=RING-H2 zinc finger domain
q2009028	-
q2009036	PaPyr8426: ubiquitin thioesterase OTU1 ubiquitin thioesterase OTU1 Phosphorylated CTD interacting factor 1 WW domain
q2009056	TVAG_388070: 45.8 kD protein in shm1-mrpl37 intergenic region
q2009065	Streblo_st49269: Ubiquitin-conjugating BIR-domain enzyme;interproscan=Ubiquitin-conjugating enzyme
q2009066	PaPyr3217: cilia- and flagella-associated protein 57
q2009078	-
q2009088	PaPyr1512: Trimethylguanosine synthase Trimethylguanosine synthase trimethylguanosine synthase RNA cap guanine-N2 methyltransferase
q2009131	BlNa5693: mull; interproscan=Domain of unknown function (DUF1846)
q2009135	BlNa7944: kegg=Derlin-2/3; interproscan=Der1-like family
q2009173	PaPyr1395: Signal recognition particle receptor subunit beta signal recognition particle receptor subunit beta Signal recognition particle receptor beta subunit
q2009185	BlNa21645: V-type proton ATPase subunit a3; interproscan=V-type ATPase 116kDa subunit family
q2009194	PaPyr7874: Inositol-pentakisphosphate 2-kinase inositol-pentakisphosphate 2-kinase Inositol-pentakisphosphate 2-kinase
q2009195	PaPyr6163: Nonsense-mediated mRNA decay protein 5 Nuclear transport receptor RANBP7/RANBP8 importin-7
q2009202	PaPyr1949: Niemann-Pick type protein homolog 1B Niemann-Pick C1 protein Niemann-Pick C1 protein Patched family
q2009203	BlNa7318: kegg=autophagy-related protein 5;
q2009224	PaPyr7192: RNA recognition motif domain multiple RNA-binding domain-containing protein 1
q2009243	PaPyr3970: Glycoprotein endo-alpha-1,2-mannosidase Glycoprotein endo-alpha-1,2-mannosidase glycoprotein endo-alpha-1,2-mannosidase Glycosyl hydrolase family 99
q2009261	-
q2009529	-
q2009752	BlNa13778: RNA exonuclease 4; kegg=RNA exonuclease 4 ;
q2009832	-
q2009868	-
q2009923	-
q2010605	Streblo_st9801: tubulin polyglutamylase; kegg=tubulin polyglutamylase TTLL11 ;
q2010722	Streblo_st20750: DNA-directed RNA polymerase III subunit rpc1; kegg=DNA-directed RNA polymerase III subunit RPC1 ; interproscan=RNA polymerase Rpb1, domain 5
q2010854	-
q2011222	-
q2011452	PaPyr1070: NAD-dependent protein deacetylase Sirt2 NAD-dependent protein deacetylase sirtuin-2 NAD-dependent deacetylase sirtuin 2
q2011616	PaPyr4557: Extradiol ring-cleavage dioxygenase Extradiol ring-cleavage dioxygenase class III protein subunit B 4,5-DOPA dioxygenase extradiol Catalytic LigB subunit of aromatic ring-opening dioxygenase
q2011627	BlNa7953: anaphase-promoting complex subunit Apc11; kegg=anaphase-promoting complex subunit 11; interproscan=Anaphase-promoting complex subunit 11 RING-H2 finger
q2011721	PaPyr9095: potassium-tellurite ethidium and proflavin transporter Uncharacterised protein family UPF0066
q2011742	Streblo_st49851: Aurora kinase; kegg=aurora kinase, other ; interproscan=Protein kinase domain
q2012637	PaPyr5272: histidinol-phosphate aminotransferase
q2012680	Streblo_st1361: serine/threonine-protein kinase Nek1; kegg=NIMA (never in mitosis gene a)-related kinase 1/4/5 ; interproscan=Protein kinase domain
q2012688	Streblo_st18801: Casein kinase I homolog hhp2; kegg=casein kinase 1, alpha ;
q2012689	PaPyr7627: apospory-associated protein c glucose-6-phosphate 1-epimerase Aldose 1-epimerase
q2012690	-
q2012691	-
q2012707	Streblo_st38497: dihydrofolate synthase / folylpolyglutamate synthase; kegg=folylpolyglutamate synthase ;
q2012723	PaPyr1042: hypothetcal protein Mob1/phocein family
q2012725	TVAG_494040: isocitrate dehydrogenase
q2012729	Streblo_st5382: intraflagellar transport protein 52 homolog;
q2012763	PaPyr3898: alcohol dehydrogenase hydroxyacid-oxoacid transhydrogenase Iron-containing alcohol dehydrogenase
q2012765	Streblo_st18207: Serine/threonine-protein phosphatase alpha-1;interproscan=Calcineurin-like phosphoesterase
q2012767	PaPyr7656: Serine/threonine-protein kinase ATR serine/threonine-protein kinase ATR serine/threonine-protein kinase ATR Phosphatidylinositol 3- and 4-kinase
q2012772	BlNa19713: aldo/keto reductase; interproscan=Aldo/keto reductase family
q2012784	PaPyr2851: diaminopimelate decarboxylase DCDA 4.1.1.20
q2012803	PaPyr4997: glycerophosphodiesterase GDE1 glycerophosphocholine phosphodiesterase GPCPD1 Glycerophosphoryl diester phosphodiesterase family
q2012821	TVAG_254130: beta-fructosidase
q2012824	PaPyr6446: RNase P protein subunit ribonuclease P/MRP protein subunit POP1
q2012839	TVAG_109380: WD repeat pf20
q2012856	PaPyr843: protein phosphatase 4 regulatory subunit 1 serine/threonine-protein phosphatase 4 regulatory subunit 1
q2012894	TVAG_216740: 80 kD MCM3-associated protein
q2012908	PaPyr1813: Pecanex protein Pecanex protein (C-terminus)
q2012959	TVAG_388840: kelch repeat protein
q2012965	PaPyr8410: Histone deacetylase 6 ADP-ribosylglycohydrolase
q2012975	PaPyr6254: Tubulin-specific chaperone D tubulin-specific chaperone D tubulin-specific chaperone D
q2012987	PaPyr1843: uncharacterized protein Protein of unknown function (DUF1349)
q2014726	PaPyr2498: NAD-dependent protein deacetylase, SIR2 family
q2015430	-
q2018848	TVAG_446780: short-chain dehydrogenase
q2018875	TVAG_087590: Clan ME, family M16, insulinase-like metallopeptidase
q2018909	MONOS_4656: Rab21c Rab21c GTPase of the Ras superfamily
q2018934	BlNa10322: CAAX prenyl protease 1 homolog; kegg=STE24 endopeptidase ; interproscan=Peptidase family M48
q2019044	MONOS_2893: Beta-glucosidase GBA 3.2.1.21 sugar metabolism
q2019047	-
q2019130	BlNa13282: Tubulin-tyrosine ligase family protein;
q2019144	Streblo_st26368: interproscan=FGGY family of carbohydrate kinases, C-terminal domain
q2019150	TVAG_185780: mixed-lineage leukemia protein, mll
q2019199	PaPyr1795: dihydrofolate reductase DHFR 1.5.1.3
q2019263	PaPyr3853: transcription factor Dp-1 transcription factor Dp-1
q2019270	Streblo_st29234: Histone acetyltransferase; kegg=histone acetyltransferase ;
q2019298	BlNa7843: nitrilase 3.5.5.1
q2019365	TVAG_070520: glycogenin
q2019399	PaPyr8868: autophagy associated protein Atg9 autophagy-related protein 9 Autophagy protein Apg9
q2019413	-
q2019499	-
q2019593	BlNa8311: Serine/arginine repetitive matrix protein 1; kegg=serine/arginine repetitive matrix protein 1; interproscan=PWI domain
q2019788	PaPyr6150: dnaJ homolog subfamily C member 17 DnaJ homolog subfamily C member 17 DnaJ domain
q2019794	TVAG_372530: serine/threonine-protein kinase ripk4
q2019800	PaPyr2246: Ubiquitin carboxyl-terminal hydrolase 47 ubiquitin carboxyl-terminal hydrolase family protein ubiquitin carboxyl-terminal hydrolase 47 Ubiquitin carboxyl-terminal hydrolase
q2019808	-
q2019815	-
q2019831	-

## Sheet: Table S2
Taxon (level 0)	Taxon (level 1)	Taxon (level 2)	Taxon (level 3)	Species	ID	Data	Source	Link
Eukaryota	Metamonada	Fornicata	-	Carpediemonas membranifera	E-me-Fo-Cmem	Genome	NCBI	https://sra-download.ncbi.nlm.nih.gov/traces/wgs01/wgs_aux/JA/HD/YR/JAHDYR01/JAHDYR01.1.fsa_aa.gz
Eukaryota	Metamonada	Fornicata	Cavimonadidae	Euthynema mutabile	E-me-Fo-Emut	Transcriptome	NCBI	https://sra-download.ncbi.nlm.nih.gov/traces/wgs01/wgs_aux/GJ/VW/GJVW01/GJVW01.1.fsa_nt.gz
Eukaryota	Metamonada	Fornicata	Cavimonadidae	Iotanema spirale	E-me-Fo-Ispi	Transcriptome	Pánek et al. 2017, BMC Biol	available from authors
Eukaryota	Metamonada	Fornicata	-	PCS-ghost	E-me-Fo-Pgho	Transcriptome	Vargová et al. 2022, Front Microbiol	available from authors
Eukaryota	Metamonada	Fornicata	-	Ergobibamus cyprinoides	E-me-Fo-Ecyp	Transcriptome	Pipaliya et al. 2021, Int J Parasitol	available from authors
Eukaryota	Metamonada	Fornicata	-	Aduncisulcus paluster	E-me-Fo-Apal	Transcriptome	Pipaliya et al. 2021, Int J Parasitol	available from authors
Eukaryota	Metamonada	Fornicata	Retortamonadida	Chilomastix cuspidata	E-me-Fo-Ccus	Transcriptome	Pipaliya et al. 2021, Int J Parasitol	available from authors
Eukaryota	Metamonada	Fornicata	Retortamonadida	Chilomastix caulleryi	E-me-Fo-Ccau	Transcriptome	Pipaliya et al. 2021, Int J Parasitol	available from authors
Eukaryota	Metamonada	Fornicata	-	Kipferlia bialata	E-me-Fo-Kbia	Genome	NCBI	https://sra-download.ncbi.nlm.nih.gov/traces/wgs03/wgs_aux/BD/IP/BDIP01/BDIP01.1.fsa_aa.gz
Eukaryota	Metamonada	Fornicata	-	Dysnectes brevis	E-me-Fo-Dbre	Transcriptome	Pipaliya et al. 2021, Int J Parasitol	available from authors
Eukaryota	Metamonada	Fornicata	Retortamonadida	Retortamonas caviae	E-me-Fo-Rcav	Transcriptome	Füssy et al. 2021, Parasitol Int	available from authors
Eukaryota	Metamonada	Fornicata	Retortamonadida	Retortamonas dobelli	E-me-Fo-Rdob	Transcriptome	Füssy et al. 2021, Parasitol Int	available from authors
Eukaryota	Metamonada	Fornicata	Diplomonadida	Spironucleus salmonicida	E-me-Fo-Ssal	Genome	GiardiaDB	https://giardiadb.org/common/downloads/Current_Release/SsalmonicidaATCC50377/fasta/data/GiardiaDB-63_SsalmonicidaATCC50377_AnnotatedProteins.fasta
Eukaryota	Metamonada	Fornicata	Diplomonadida	Trepomonas sp. PC1	E-me-Fo-TPC1	Transcriptome	Pipaliya et al. 2021, Int J Parasitol	available from authors
Eukaryota	Metamonada	Fornicata	Diplomonadida	Giardia muris	E-me-Fo-Gmur	Genome	NCBI	https://giardiadb.org/common/downloads/Current_Release/GmurisRobertsThomson/fasta/data/GiardiaDB-63_GmurisRobertsThomson_AnnotatedProteins.fasta
Eukaryota	Metamonada	Fornicata	Diplomonadida	Giardia intestinalis	E-me-Fo-Gint	Genome	GiardiaDB	https://giardiadb.org/common/downloads/Current_Release/GintestinalisAssemblageAWB/fasta/data/GiardiaDB-63_GintestinalisAssemblageAWB_AnnotatedProteins.fasta
Eukaryota	Metamonada	BaSk	-	Barthelona sp. PAP020	E-me-Br-Bsp	Transcriptome	Pipaliya et al. 2021, Int J Parasitol	available from authors
Eukaryota	Metamonada	BaSk	-	Barthelona sp. PCE	E-me-Br-PCE	Genome	NCBI	https://ftp.ncbi.nlm.nih.gov/genomes/all/GCA/040/285/745/GCA_040285745.1_ASM4028574v1/GCA_040285745.1_ASM4028574v1_protein.faa.gz
Eukaryota	Metamonada	BaSk	-	Skoliomonas litria	E-me-Br-RC	Genome	NCBI	https://ftp.ncbi.nlm.nih.gov/genomes/all/GCA/040/285/825/GCA_040285825.1_ASM4028582v1/GCA_040285825.1_ASM4028582v1_protein.faa.gz
Eukaryota	Metamonada	BaSk	-	Skoliomonas sp. GEMRC	E-me-Br-GEMR	Genome	NCBI	https://ftp.ncbi.nlm.nih.gov/genomes/all/GCA/040/285/855/GCA_040285855.1_ASM4028585v1/GCA_040285855.1_ASM4028585v1_protein.faa.gz
Eukaryota	Metamonada	BaSk	-	Skoliomonas sp. RCL	E-me-Br-RCL	Genome	NCBI	https://ftp.ncbi.nlm.nih.gov/genomes/all/GCA/040/285/805/GCA_040285805.1_ASM4028580v1/GCA_040285805.1_ASM4028580v1_protein.faa.gz
Eukaryota	Metamonada	Anaeramoebida	-	Anaeramoeba ignava	E-me-An-Aign	Genome	NCBI	https://sra-download.ncbi.nlm.nih.gov/traces/wgs04/wgs_aux/JA/PD/FW/JAPDFW01/JAPDFW01.1.fsa_aa.gz
Eukaryota	Metamonada	Anaeramoebida	-	Anaeramoeba flamelloides Busselton2	E-me-An-Afbs	Genome	NCBI	https://sra-download.ncbi.nlm.nih.gov/traces/wgs04/wgs_aux/JA/NT/QA/JANTQA01/JANTQA01.1.fsa_aa.gz
Eukaryota	Metamonada	Anaeramoebida	-	Anaeramoeba flamelloides Schooner1	E-me-An-Afsc	Genome	NCBI	https://sra-download.ncbi.nlm.nih.gov/traces/wgs01/wgs_aux/JA/OA/OG/JAOAOG01/JAOAOG01.1.fsa_aa.gz
Eukaryota	Metamonada	Parabasalia	-	Dientamoeba fragilis	E-me-Pa-Dfra	Transcriptome	Maciejowski et al. 2023, Int J Parasitol	available from authors
Eukaryota	Metamonada	Parabasalia	-	Histomonas meleagridis	E-me-Pa-Hmel	Genome	NCBI	https://ftp.ncbi.nlm.nih.gov/genomes/all/GCA/020/186/115/GCA_020186115.1_ASM2018611v1/GCA_020186115.1_ASM2018611v1_protein.faa.gz
Eukaryota	Metamonada	Parabasalia	-	Pentatrichomonas hominis	E-me-Pa-Phom	Transcriptome	Maciejowski et al. 2023, Int J Parasitol	available from authors
Eukaryota	Metamonada	Parabasalia	-	Trichomonas vaginalis	E-me-Pa-Tvag	Genome	NCBI	https://ftp.ncbi.nlm.nih.gov/genomes/all/GCF/026/262/505/GCF_026262505.1_NYU_TvagG3_2/GCF_026262505.1_NYU_TvagG3_2_protein.faa.gz
Eukaryota	Metamonada	Parabasalia	-	Trichomonas gallinae	E-me-Pa-Tgal	Transcriptome	Maciejowski et al. 2023, Int J Parasitol	available from authors
Eukaryota	Metamonada	Parabasalia	-	Trichomonas tenax	E-me-Pa-Tten	Transcriptome	Maciejowski et al. 2023, Int J Parasitol	available from authors
Eukaryota	Metamonada	Parabasalia	-	Tritrichomonas foetus	E-me-Pa-Tfoe	Genome	NCBI	https://sra-download.ncbi.nlm.nih.gov/traces/wgs03/wgs_aux/ML/AK/MLAK01/MLAK01.1.fsa_aa.gz
Eukaryota	Metamonada	Preaxostyla	Oxymonadida	Monocercomonoides exilis	E-me-Pr-Mexi	Genome	GiardiaDB	https://giardiadb.org/common/downloads/Current_Release/MexilisPA203/fasta/data/GiardiaDB-68_MexilisPA203_AnnotatedProteins.fasta
Eukaryota	Metamonada	Preaxostyla	Oxymonadida	Streblomastix strix	E-me-Pr-Sstr	Genome	NCBI	https://ftp.ncbi.nlm.nih.gov/genomes/all/GCA/008/636/045/GCA_008636045.1_CUV_Sstr_1.0/GCA_008636045.1_CUV_Sstr_1.0_protein.faa.gz
Eukaryota	Metamonada	Preaxostyla	Oxymonadida	Blattamonas nauphoetae	E-me-Pr-Bnau	Genome	NCBI	https://sra-download.ncbi.nlm.nih.gov/traces/wgs04/wgs_aux/JA/RB/JD/JARBJD01/JARBJD01.1.fsa_aa.gz
Eukaryota	Metamonada	Preaxostyla	-	Trimastix marina	E-me-Pr-Tmar	Transcriptome	EukProt - EP00771	https://doi.org/10.6084/m9.figshare.12417881.v3
Eukaryota	Metamonada	Preaxostyla	-	Paratrimastix pyriformis	E-me-Pr-Ppyr	Genome	NCBI	https://sra-download.ncbi.nlm.nih.gov/traces/wgs04/wgs_aux/JA/PM/OS/JAPMOS01/JAPMOS01.1.fsa_aa.gz
Eukaryota	Malawimonadida	-	-	Malawimonas jakobiformis	E-ma-Xx-Mjak	ESTs	EukProt - EP00700	https://doi.org/10.6084/m9.figshare.12417881.v3
Eukaryota	Malawimonadida	-	-	Gefionella okellyi	E-ma-Xx-Goke	Transcriptome	EukProt - EP00698	https://doi.org/10.6084/m9.figshare.12417881.v3
Eukaryota	Amoebozoa	Evosea	Eumycetozoa	Acytostelium subglobosum	E-am-Eu-Asub	Genome	NCBI	https://ftp.ncbi.nlm.nih.gov/genomes/all/GCF/000/787/575/GCF_000787575.1_Asub_2.0/GCF_000787575.1_Asub_2.0_protein.faa.gz
Eukaryota	Amoebozoa	Evosea	Eumycetozoa	Dictyostelium discoideum	E-am-Eu-Ddis	Genome	NCBI	https://ftp.ncbi.nlm.nih.gov/genomes/all/GCF/000/004/695/GCF_000004695.1_dicty_2.7/GCF_000004695.1_dicty_2.7_protein.faa.gz
Eukaryota	Amoebozoa	Evosea	Archamoebae	Mastigamoeba balamuthi	E-am-Ar-Mbal	Genome	ORCAE	https://bioinformatics.psb.ugent.be/gdb/mastigamoeba/Masba_prot_LATEST.tfa.gz
Eukaryota	Amoebozoa	Evosea	Archamoebae	Entamoeba histolytica	E-am-Ar-Ehis	Genome	AmoebaDB	https://amoebadb.org/common/downloads/Current_Release/EhistolyticaHM1IMSS/fasta/data/AmoebaDB-63_EhistolyticaHM1IMSS_AnnotatedProteins.fasta
Eukaryota	Amoebozoa	Evosea	Variosea	Planoprotostelium fungivorum	E-am-Va-Pfun	Genome	NCBI	https://sra-download.ncbi.nlm.nih.gov/traces/wgs03/wgs_aux/MD/YQ/MDYQ01/MDYQ01P.1.fsa_aa.gz
Eukaryota	Amoebozoa	Evosea	Variosea	Cavostelium apophysatum	E-am-Va-Capo	Transcriptome	EukProt - EP01114	https://doi.org/10.6084/m9.figshare.12417881.v3
Eukaryota	Amoebozoa	Evosea	Cutosea	Sapocribrum chincoteaguense	E-am-Cu-Schi	Transcriptome	EukProt - EP00020	https://doi.org/10.6084/m9.figshare.12417881.v3
Eukaryota	Amoebozoa	Evosea	Cutosea	Armaparvus languidus	E-am-Cu-Alan	Transcriptome	EukProt - EP00019	https://doi.org/10.6084/m9.figshare.12417881.v3
Eukaryota	Amoebozoa	Tubulinea	-	Echinamoeba exudans	E-am-Tu-Eexu	Transcriptome	EukProt - EP01122	https://doi.org/10.6084/m9.figshare.12417881.v3
Eukaryota	Amoebozoa	Tubulinea	-	Vermamoeba vermiformis	E-am-Tu-Vver	Transcriptome	EukProt - EP00029	https://doi.org/10.6084/m9.figshare.12417881.v3
Eukaryota	Amoebozoa	Discosea	-	Acanthamoeba castellanii	E-am-Di-Acas	Genome	AmoebaDB	https://amoebadb.org/common/downloads/Current_Release/AcastellaniiNeff/fasta/data/AmoebaDB-63_AcastellaniiNeff_AnnotatedProteins.fasta
Eukaryota	Obazoa	Opisthokonta	Holozoa; Metazoa	Homo sapiens	E-op-Me-Hsap	Genome	NCBI	https://ftp.ncbi.nlm.nih.gov/genomes/all/GCF/000/001/405/GCF_000001405.40_GRCh38.p14/GCF_000001405.40_GRCh38.p14_protein.faa.gz
Eukaryota	Obazoa	Opisthokonta	Holozoa; Metazoa	Danio rerio	E-op-Me-Drer	Genome	NCBI	https://ftp.ncbi.nlm.nih.gov/genomes/all/GCF/000/002/035/GCF_000002035.6_GRCz11/GCF_000002035.6_GRCz11_protein.faa.gz
Eukaryota	Obazoa	Opisthokonta	Holozoa; Choanoflagellata	Monosiga brevicollis	E-op-Ch-Mbre	Genome	NCBI	https://ftp.ncbi.nlm.nih.gov/genomes/all/GCF/000/002/865/GCF_000002865.3_V1.0/GCF_000002865.3_V1.0_protein.faa.gz
Eukaryota	Obazoa	Opisthokonta	Holozoa; Choanoflagellata	Salpingoeca rosetta	E-op-Ch-Sros	Genome	NCBI	https://ftp.ncbi.nlm.nih.gov/genomes/all/GCF/000/188/695/GCF_000188695.1_Proterospongia_sp_ATCC50818/GCF_000188695.1_Proterospongia_sp_ATCC50818_protein.faa.gz
Eukaryota	Obazoa	Opisthokonta	Holozoa; Filasterea	Capsaspora owczarzaki	E-op-Fi-Cowc	Genome	NCBI	https://ftp.ncbi.nlm.nih.gov/genomes/all/GCF/000/151/315/GCF_000151315.2_C_owczarzaki_V2/GCF_000151315.2_C_owczarzaki_V2_protein.faa.gz
Eukaryota	Obazoa	Opisthokonta	Holozoa; Filasterea	Pigoraptor chileana	E-op-Fi-Pchi	Genome	Ocaña-Pallarès et al. 2019, Nature	https://doi.org/10.6084/m9.figshare.19895962
Eukaryota	Obazoa	Opisthokonta	Holozoa; Pluriformea	Syssomonas multiformis	E-op-Pl-Smul	Transcriptome	Hehenberger et al. 2017, Curr Biol	https://datadryad.org/dataset/doi:10.5061/dryad.26bv4
Eukaryota	Obazoa	Opisthokonta	Holozoa; Pluriformea	Corallochytrium limacisporum	E-op-Pl-Clim	Genome	Grau-Bové et al. 2017, eLife	https://doi.org/10.6084/m9.figshare.5426470
Eukaryota	Obazoa	Opisthokonta	Holozoa; Ichthyosporea	Sphaeroforma arctica	E-op-Ic-Sarc	Genome	NCBI	https://ftp.ncbi.nlm.nih.gov/genomes/all/GCF/001/186/125/GCF_001186125.1_Spha_arctica_JP610_V1/GCF_001186125.1_Spha_arctica_JP610_V1_protein.faa.gz
Eukaryota	Obazoa	Opisthokonta	Holozoa; Ichthyosporea	Chromosphaera perkinsii	E-op-Ic-Cper	Genome	Grau-Bové et al. 2017, eLife	https://doi.org/10.6084/m9.figshare.5426494
Eukaryota	Obazoa	Opisthokonta	Holomycota; Fungi	Allomyces macrogynus	E-op-Fu-Amac	Genome	NCBI	https://ftp.ncbi.nlm.nih.gov/genomes/all/GCA/000/151/295/GCA_000151295.1_A_macrogynus_V3/GCA_000151295.1_A_macrogynus_V3_protein.faa.gz
Eukaryota	Obazoa	Opisthokonta	Holomycota; Fungi	Moniliophthora roreri	E-op-Fu-Mror	Genome	NCBI	https://sra-download.ncbi.nlm.nih.gov/traces/wgs01/wgs_aux/LA/TX/LATX02/LATX02.1.fsa_aa.gz
Eukaryota	Obazoa	Opisthokonta	Holomycota; Fungi	Spizellomyces punctatus	E-op-Fu-Spun	Genome	NCBI	https://ftp.ncbi.nlm.nih.gov/genomes/all/GCF/000/182/565/GCF_000182565.1_S_punctatus_V1/GCF_000182565.1_S_punctatus_V1_protein.faa.gz
Eukaryota	Obazoa	Opisthokonta	Holomycota; Aphelidea	Paraphelidium tribonemae	E-op-Ap-Ptri	Transcriptome	Torruella et al. 2018, Commun Biol	https://doi.org/10.6084/m9.figshare.7339469.v1
Eukaryota	Obazoa	Opisthokonta	Holomycota; Rozellida	Rozella allomycis	E-op-Ro-Rall	Genome	NCBI	https://ftp.ncbi.nlm.nih.gov/genomes/all/GCA/000/442/015/GCA_000442015.1_Rozella_k41_t100/GCA_000442015.1_Rozella_k41_t100_protein.faa.gz
Eukaryota	Obazoa	Opisthokonta	Holomycota; Nucleariida	Fonticula alba	E-op-Cr-Falb	Genome	NCBI	https://ftp.ncbi.nlm.nih.gov/genomes/all/GCF/000/388/065/GCF_000388065.1_Font_alba_ATCC_38817_V2/GCF_000388065.1_Font_alba_ATCC_38817_V2_protein.faa.gz
Eukaryota	Obazoa	Opisthokonta	Holomycota; Nucleariida	Parvularia atlantis	E-op-Cr-Patl	Genome	Ocaña-Pallarès et al. 2019, Nature	https://doi.org/10.6084/m9.figshare.19895962.v1
Eukaryota	Obazoa	Breviatea	-	Pygsuia biforma	E-br-Xx-Pbif	Transcriptome	EukProt - EP00033	https://doi.org/10.6084/m9.figshare.12417881.v3
Eukaryota	Obazoa	Breviatea	-	Subulatomonas tetraspora	E-br-Xx-Stet	Transcriptome	EukProt - EP00034	https://doi.org/10.6084/m9.figshare.12417881.v3
Eukaryota	Obazoa	Apusomonadida	-	Thecamonas trahens	E-ap-Xx-Ttra	Genome	NCBI	https://ftp.ncbi.nlm.nih.gov/genomes/all/GCF/000/142/905/GCF_000142905.1_TheTra_May2010/GCF_000142905.1_TheTra_May2010_protein.faa.gz
Eukaryota	Obazoa	Ancyromonadida	-	Ancyromonas sigmoides	E-an-Xx-Asig	Transcriptome	EukProt - EP00161	https://doi.org/10.6084/m9.figshare.12417881.v3
Eukaryota	Obazoa	Ancyromonadida	-	Nutomonas longa	E-an-Xx-Nlon	Transcriptome	EukProt - EP00162	https://doi.org/10.6084/m9.figshare.12417881.v3
Eukaryota	CRuMs	Rigifilida	-	Rigifila ramosa	E-cr-Ri-Rram	Transcriptome	EukProt - EP00004	https://doi.org/10.6084/m9.figshare.12417881.v3
Eukaryota	CRuMs	Collodictyonidae	-	Diphylleia rotans	E-cr-Co-Drot	Transcriptome	EukProt - EP00002	https://doi.org/10.6084/m9.figshare.12417881.v3
Eukaryota	CRuMs	Mantamonadida	-	Mantamonas plastica	E-cr-Ma-Mpla	Transcriptome	EukProt - EP00003	https://doi.org/10.6084/m9.figshare.12417881.v3
Eukaryota	Centrohelida	-	-	Pterocystis canadensis	E-ha-Ce-Pcan	Transcriptome	EukProt - EP00299	https://doi.org/10.6084/m9.figshare.12417881.v3
Eukaryota	Hemimastigophora	-	-	Hemimastix kukwesjijk	E-he-Xx-Hkuk	SAT	EukProt - EP00696	https://doi.org/10.6084/m9.figshare.12417881.v3
Eukaryota	Hemimastigophora	-	-	Spironema cf. multiciliatum	E-he-Xx-Smul	SAT	EukProt - EP00697	https://doi.org/10.6084/m9.figshare.12417881.v3
Eukaryota	Discoba	Euglenozoa	Euglenida	Euglena gracilis	E-di-Eu-Egra	Transcriptome	NCBI	https://sra-download.ncbi.nlm.nih.gov/traces/wgs03/wgs_aux/GD/JR/GDJR01/GDJR01.1.fsa_nt.gz
Eukaryota	Discoba	Euglenozoa	Euglenida	Eutreptiella gymnastica	E-di-Eu-Egym	Transcriptome	NCBI	https://zenodo.org/record/251828/files/MMETSP0039.trinity_out_2.2.0.Trinity.fasta
Eukaryota	Discoba	Euglenozoa	Euglenida	Rhabdomonas costata	E-di-Eu-Rcos	Transcriptome	Soukal et al. 2021, Sci Rep	https://zenodo.org/record/4683932#.YHXB0ugzZPY
Eukaryota	Discoba	Euglenozoa	Diplonemida	Hemistasia phaeocysticola	E-di-Eu-Hpha	Transcriptome	EukProt - EP00756	https://doi.org/10.6084/m9.figshare.12417881.v3
Eukaryota	Discoba	Euglenozoa	Diplonemida	Paradiplonema papillatum	E-di-Eu-Dpap	Genome	NCBI	https://sra-download.ncbi.nlm.nih.gov/traces/wgs04/wgs_aux/JA/PJ/BO/JAPJBO01/JAPJBO01.1.fsa_aa.gz
Eukaryota	Discoba	Euglenozoa	Diplonemida	Sulcionema specki	E-di-Eu-Sspe	Transcriptome	EukProt - EP00755	https://doi.org/10.6084/m9.figshare.12417881.v3
Eukaryota	Discoba	Euglenozoa	Kinetoplastida	Bodo saltans	E-di-Eu-Bsal	Genome	TriTrypDB	https://tritrypdb.org/common/downloads/Current_Release/BsaltansLakeKonstanz/fasta/data/TriTrypDB-63_BsaltansLakeKonstanz_AnnotatedProteins.fasta
Eukaryota	Discoba	Euglenozoa	Kinetoplastida	Leishmania major	E-di-Eu-Lmaj	Genome	TriTrypDB	https://tritrypdb.org/common/downloads/Current_Release/LmajorFriedlin/fasta/data/TriTrypDB-63_LmajorFriedlin_AnnotatedProteins.fasta
Eukaryota	Discoba	Euglenozoa	Kinetoplastida	Trypanosoma brucei	E-di-Eu-Tbru	Genome	TriTrypDB	https://tritrypdb.org/common/downloads/Current_Release/TbruceiTREU927/fasta/data/TriTrypDB-63_TbruceiTREU927_AnnotatedProteins.fasta
Eukaryota	Discoba	Heterolobosea	-	Naegleria gruberi	E-di-He-Nfow	Genome	NCBI	https://ftp.ncbi.nlm.nih.gov/genomes/all/GCF/000/004/985/GCF_000004985.1_V1.0/GCF_000004985.1_V1.0_protein.faa.gz
Eukaryota	Discoba	Heterolobosea	-	Percolomonas cosmopolitus	E-di-He-Pcos	Transcriptome	EukProt - EP00687	https://doi.org/10.6084/m9.figshare.12417881.v3
Eukaryota	Discoba	Heterolobosea	-	Pharyngomonas kirbyi	E-di-He-Pkir	Transcriptome	EukProt - EP00761	https://doi.org/10.6084/m9.figshare.12417881.v3
Eukaryota	Discoba	Jakobida	-	Andalucia godoyi	E-di-Ja-Agod	Genome	NCBI	https://sra-download.ncbi.nlm.nih.gov/traces/wgs01/wgs_aux/VR/VR/VRVR01/VRVR01P.1.fsa_aa.gz
Eukaryota	Discoba	Jakobida	-	Stygiella incarcerata	E-di-Ja-Sinc	Transcriptome	EukProt - EP01028	https://doi.org/10.6084/m9.figshare.12417881.v3
Eukaryota	SAR	Stramenopila	Labyrinthulea	Schizochytrium aggregatum	E-sa-St-Sagg	Genome	JGI	https://genome.jgi.doe.gov/portal/Schag1/download/Schag1_all_proteins_20121220.aa.fasta.gz
Eukaryota	SAR	Stramenopila	Opalozoa	Blastocystis sp. ST1	E-sa-St-Bst1	Genome	NCBI	https://sra-download.ncbi.nlm.nih.gov/traces/wgs03/wgs_aux/LX/WW/LXWW01/LXWW01.1.fsa_aa.gz
Eukaryota	SAR	Stramenopila	Opalozoa	Proteromonas lacertae	E-sa-St-Plac	Genome	Záhonová et al. 2023, Curr Biol	available from authors
Eukaryota	SAR	Stramenopila	Oomycota	Aphanomyces astaci	E-sa-St-Aast	Genome	NCBI	https://ftp.ncbi.nlm.nih.gov/genomes/all/GCF/000/520/075/GCF_000520075.1_Apha_asta_APO3_V1/GCF_000520075.1_Apha_asta_APO3_V1_protein.faa.gz
Eukaryota	SAR	Stramenopila	Oomycota	Phytophthora sojae	E-sa-St-Psoj	Genome	NCBI	https://ftp.ncbi.nlm.nih.gov/genomes/all/GCF/000/149/755/GCF_000149755.1_P.sojae_V3.0/GCF_000149755.1_P.sojae_V3.0_protein.faa.gz
Eukaryota	SAR	Stramenopila	Ochrophyta	Fistulifera solaris	E-sa-St-Fsol	Genome	NCBI	https://sra-download.ncbi.nlm.nih.gov/traces/wgs03/wgs_aux/BD/SP/BDSP01/BDSP01P.1.fsa_aa.gz
Eukaryota	SAR	Stramenopila	Ochrophyta	Thalassiosira pseudonana	E-sa-St-Tpse	Genome	NCBI	https://ftp.ncbi.nlm.nih.gov/genomes/all/GCF/000/149/405/GCF_000149405.2_ASM14940v2/GCF_000149405.2_ASM14940v2_protein.faa.gz
Eukaryota	SAR	Aleveolata	Ciliophora	Stylonychia lemnae	E-sa-Al-Slem	Genome	NCBI	https://ftp.ncbi.nlm.nih.gov/genomes/all/GCA/000/751/175/GCA_000751175.1_Stylonychia_lemnae_asm_v1.0/GCA_000751175.1_Stylonychia_lemnae_asm_v1.0_protein.faa.gz
Eukaryota	SAR	Aleveolata	Ciliophora	Tetrahymena thermophila	E-sa-Al-The	Genome	NCBI	https://ftp.ncbi.nlm.nih.gov/genomes/all/GCF/000/189/635/GCF_000189635.1_JCVI-TTA1-2.2/GCF_000189635.1_JCVI-TTA1-2.2_protein.faa.gz
Eukaryota	SAR	Aleveolata	Myzozoa	Perkinsus marinus	E-sa-Al-Pmar	Genome	NCBI	https://ftp.ncbi.nlm.nih.gov/genomes/all/GCF/000/006/405/GCF_000006405.1_JCVI_PMG_1.0/GCF_000006405.1_JCVI_PMG_1.0_protein.faa.gz
Eukaryota	SAR	Aleveolata	Myzozoa	Symbiodinium microadriaticum	E-sa-Al-Smic	Genome	NCBI	https://sra-download.ncbi.nlm.nih.gov/traces/wgs03/wgs_aux/LS/RX/LSRX01/LSRX01.1.fsa_aa.gz, https://sra-download.ncbi.nlm.nih.gov/traces/wgs03/wgs_aux/LS/RX/LSRX01/LSRX01.2.fsa_aa.gz
Eukaryota	SAR	Aleveolata	Myzozoa	Toxoplasma gondii	E-sa-Al-Tgon	Genome	ToxoDB	https://toxodb.org/common/downloads/Current_Release/TgondiiME49/fasta/data/ToxoDB-63_TgondiiME49_AnnotatedProteins.fasta
Eukaryota	SAR	Aleveolata	Myzozoa	Vitrella brassicaformis	E-sa-Al-Vbra	Genome	CryptoDB	https://cryptodb.org/common/downloads/Current_Release/VbrassicaformisCCMP3155/fasta/data/CryptoDB-63_VbrassicaformisCCMP3155_AnnotatedProteins.fasta
Eukaryota	SAR	Rhizaria	Cercozoa	Bigelowiella natans	E-sa-Rh-Bnat	Genome	JGI	https://genome.jgi.doe.gov/portal/Bigna1/download/Bigna1_filtered_proteins.fasta.gz
Eukaryota	SAR	Rhizaria	Endomyxa	Plasmodiophora brassicae	E-sa-Rh-Pbra	Genome	NCBI	https://ftp.ncbi.nlm.nih.gov/genomes/NCBI/protozoa/Plasmodiophora_brassicae/latest_assembly_versions/GCA_001049375.1_pbe3.h15/GCA_001049375.1_pbe3.h15_protein.faa.gz
Eukaryota	SAR	Rhizaria	Foraminifera	Reticulomyxa filosa	E-sa-Rh-Rfil	Genome	NCBI	https://ftp.ncbi.nlm.nih.gov/genomes/all/GCA/000/512/085/GCA_000512085.1_Reti_assembly1.0/GCA_000512085.1_Reti_assembly1.0_protein.faa.gz
Eukaryota	Archaeplastida	Chloroplastida	Chlorophyta	Chlamydomonas reinhardtii	E-ar-Ch-Crei	Genome	NCBI	https://ftp.ncbi.nlm.nih.gov/genomes/all/GCF/000/002/595/GCF_000002595.2_Chlamydomonas_reinhardtii_v5.5/GCF_000002595.2_Chlamydomonas_reinhardtii_v5.5_protein.faa.gz
Eukaryota	Archaeplastida	Chloroplastida	Chlorophyta	Micromonas commoda	E-ar-Ch-Mcom	Genome	NCBI	https://ftp.ncbi.nlm.nih.gov/genomes/all/GCF/000/090/985/GCF_000090985.2_ASM9098v2/GCF_000090985.2_ASM9098v2_protein.faa.gz
Eukaryota	Archaeplastida	Chloroplastida	Chlorophyta	Volvox carteri	E-ar-Ch-Vcar	Genome	NCBI	https://ftp.ncbi.nlm.nih.gov/genomes/all/GCF/000/143/455/GCF_000143455.1_v1.0/GCF_000143455.1_v1.0_protein.faa.gz
Eukaryota	Archaeplastida	Chloroplastida	Streptophyta	Arabidopsis thaliana	E-ar-St-Atha	Genome	NCBI	https://ftp.ncbi.nlm.nih.gov/genomes/all/GCF/000/001/735/GCF_000001735.4_TAIR10.1/GCF_000001735.4_TAIR10.1_protein.faa.gz
Eukaryota	Archaeplastida	Chloroplastida	Streptophyta	Marchantia polymorpha	E-ar-St-Mpol	Genome	NCBI	https://ftp.ncbi.nlm.nih.gov/genomes/NCBI/plant/Marchantia_polymorpha/latest_assembly_versions/GCA_003032435.1_Marchanta_polymorpha_v1/GCA_003032435.1_Marchanta_polymorpha_v1_protein.faa.gz
Eukaryota	Archaeplastida	Chloroplastida	Streptophyta	Physcomitrella patens	E-ar-St-Ppat	Genome	NCBI	https://ftp.ncbi.nlm.nih.gov/genomes/all/GCF/000/002/425/GCF_000002425.4_Phypa_V3/GCF_000002425.4_Phypa_V3_protein.faa.gz
Eukaryota	Archaeplastida	Chloroplastida	Prasinodermophyta	Prasinoderma coloniale	E-ar-Pr-Pcol	Genome	Li et al. 2020, Nat Ecol Evol	https://db.cngb.org/data_resources/project/CNP0000924
Eukaryota	Archaeplastida	Glaucophyta	-	Cyanophora paradoxa	E-ar-Gl-Cpar	Genome	JGI	https://genome.jgi.doe.gov/portal/Cyapar1/download/Cyapar1_GeneCatalog_proteins_20200807.aa.fasta.gz
Eukaryota	Archaeplastida	Glaucophyta	-	Gloeochaete wittrockiana	E-ar-Gl-Gwit	Transcriptome	EukProt - EP00276	https://doi.org/10.6084/m9.figshare.12417881.v3
Eukaryota	Archaeplastida	Rhodophyta	-	Chondrus crispus	E-ar-Rh-Ccri	Genome	NCBI	https://ftp.ncbi.nlm.nih.gov/genomes/all/GCF/000/350/225/GCF_000350225.1_ASM35022v2/GCF_000350225.1_ASM35022v2_protein.faa.gz
Eukaryota	Archaeplastida	Rhodophyta	-	Gracilariopsis chorda	E-ar-Rh-Gcho	Genome	NCBI	https://sra-download.ncbi.nlm.nih.gov/traces/wgs03/wgs_aux/NB/IV/NBIV01/NBIV01.1.fsa_aa.gz
Eukaryota	Archaeplastida	Rhodophyta	-	Porphyridium purpureum	E-ar-Rh-Ppur	Genome	NCBI	https://ftp.ncbi.nlm.nih.gov/genomes/NCBI/plant/Porphyridium_purpureum/latest_assembly_versions/GCA_008690995.1_P_purpureum_CCMP1328_Hybrid_assembly/GCA_008690995.1_P_purpureum_CCMP1328_Hybrid_assembly_protein.faa.gz
Eukaryota	Archaeplastida	Rhodelphida	-	Rhodelphis limneticus	E-ar-Rl-Rlim	Genome	Gawryluk et al. 2019, Nature	https://doi.org/10.5061/dryad.tr6d8q2
Eukaryota	Archaeplastida	Rhodelphida	-	Rhodelphis marinus	E-ar-Rl-Rmar	Transcriptome	Gawryluk et al. 2019, Nature	https://doi.org/10.5061/dryad.tr6d8q2
Eukaryota	Archaeplastida	Picozoa	-	Picozoa sp. SAG31	E-ar-Pi-Ps31	SAG	EukProt - EP01052	https://doi.org/10.6084/m9.figshare.12417881.v3
Eukaryota	Archaeplastida	Picozoa	-	Picozoa sp. COSAG02	E-ar-Pi-Pc02	SAG	EukProt - EP01043	https://doi.org/10.6084/m9.figshare.12417881.v3
Eukaryota	Archaeplastida	Picozoa	-	Picozoa sp. COSAG04	E-ar-Pi-Pc04	SAG	EukProt - EP01045	https://doi.org/10.6084/m9.figshare.12417881.v3
Eukaryota	Cryptista	Cryptomonada	-	Guillardia theta	E-pa-Cr-Gthe	Genome	NCBI	https://ftp.ncbi.nlm.nih.gov/genomes/all/GCF/000/315/625/GCF_000315625.1_Guith1/GCF_000315625.1_Guith1_protein.faa.gz
Eukaryota	Cryptista	Cryptomonada	-	Goniomonas avonlea	E-pa-Cr-Gavo	Transcriptome	EukProt - EP00294	https://doi.org/10.6084/m9.figshare.12417881.v3
Eukaryota	Cryptista	Kathablepharida	-	Roombia truncata	E-pa-Ka-Rtru	Transcriptome	EukProt - EP00296	https://doi.org/10.6084/m9.figshare.12417881.v3
Eukaryota	Cryptista	Palpitia	-	Palpitomonas bilix	E-pa-Pa-Pbil	Transcriptome	EukProt - EP00297	https://doi.org/10.6084/m9.figshare.12417881.v3
Eukaryota	Cryptista	-	-	Microheliella maris	E-pa-Xx-Mmar	Transcriptome	Yazaki et al. 2022, Open Biol	https://doi.org/10.5061/dryad.jdfn2z3cv
Eukaryota	Telonemia	-	-	Telonema subtile	E-te-Xx-Tsub	Transcriptome	EukProt - EP00656	https://doi.org/10.6084/m9.figshare.12417881.v3
Eukaryota	Provora	Nebulidia	-	Nebulomonas marisrubri	E-pr-Ne-Nmar	Transcriptome	Tikhonenkov et al. 2022, Nature	https://doi.org/10.6084/m9.figshare.20497143
Eukaryota	Provora	Nibbleridia	-	Nibbleromonas curacaus	E-pr-Ni-Ncur	Transcriptome	Tikhonenkov et al. 2022, Nature	https://doi.org/10.6084/m9.figshare.20497143
Eukaryota	Haptophyta	-	-	Emiliania huxleyi	E-ha-Ha-Ehux	Genome	NCBI	https://ftp.ncbi.nlm.nih.gov/genomes/all/GCF/000/372/725/GCF_000372725.1_Emiliana_huxleyi_CCMP1516_main_genome_assembly_v1.0/GCF_000372725.1_Emiliana_huxleyi_CCMP1516_main_genome_assembly_v1.0_protein.faa.gz
Eukaryota	Haptophyta	-	-	Rebecca sp. RCC1486	E-ha-Ha-Rsp	Transcriptome	EukProt - EP00307	https://doi.org/10.6084/m9.figshare.12417881.v3
Archaea	Cluster I	Euryarchaeota	Hydrothermarchaeota	Ca. Hydrothermarchaeota archaeon Yes71-28	A-eu-Hy-Hyes	Genome	NCBI	https://sra-download.ncbi.nlm.nih.gov/traces/wgs01/wgs_aux/JA/SE/JI/JASEJI01/JASEJI01.1.fsa_aa.gz
Archaea	Cluster I	Euryarchaeota	Hydrothermarchaeota	Ca. Hydrothermarchaeota archaeon B51_G15	A-eu-Hy-Hb51	Genome	NCBI	https://sra-download.ncbi.nlm.nih.gov/traces/wgs03/wgs_aux/QM/WD/QMWD01/QMWD01.1.fsa_aa.gz
Archaea	Cluster I	Euryarchaeota	Hydrothermarchaeota	Ca. Hydrothermarchaeota archaeon B60_G1	A-eu-Hy-Hb60	Genome	NCBI	https://sra-download.ncbi.nlm.nih.gov/traces/wgs03/wgs_aux/QM/WC/QMWC01/QMWC01.1.fsa_aa.gz
Archaea	Cluster I	Euryarchaeota	Methanococcales	Methanococcus vannielii	A-eu-Mc-Mvan	Genome	NCBI	https://ftp.ncbi.nlm.nih.gov/genomes/all/GCF/000/017/165/GCF_000017165.1_ASM1716v1/GCF_000017165.1_ASM1716v1_protein.faa.gz
Archaea	Cluster I	Euryarchaeota	Methanococcales	Methanocaldococcus bathoardescens	A-eu-Mc-Mbat	Genome	NCBI	https://ftp.ncbi.nlm.nih.gov/genomes/all/GCF/000/739/065/GCF_000739065.1_ASM73906v1/GCF_000739065.1_ASM73906v1_protein.faa.gz
Archaea	Cluster I	Euryarchaeota	Methanococcales	Methanotorris formicicus	A-eu-Mc-Mfor	Genome	NCBI	https://ftp.ncbi.nlm.nih.gov/genomes/all/GCF/000/243/455/GCF_000243455.1_ASM24345v2/GCF_000243455.1_ASM24345v2_protein.faa.gz
Archaea	Cluster I	Euryarchaeota	Methanobacteriales	Methanobacterium subterraneum	A-eu-Mb-Msub	Genome	NCBI	https://ftp.ncbi.nlm.nih.gov/genomes/all/GCF/002/813/695/GCF_002813695.1_ASM281369v1/GCF_002813695.1_ASM281369v1_protein.faa.gz
Archaea	Cluster I	Euryarchaeota	Methanobacteriales	Methanobrevibacter cuticularis	A-eu-Mb-Mcut	Genome	NCBI	https://ftp.ncbi.nlm.nih.gov/genomes/all/GCF/001/639/285/GCF_001639285.1_ASM163928v1/GCF_001639285.1_ASM163928v1_protein.faa.gz
Archaea	Cluster I	Euryarchaeota	Methanobacteriales	Methanothermobacter marburgensis	A-eu-Mb-Mmar	Genome	NCBI	https://ftp.ncbi.nlm.nih.gov/genomes/all/GCF/000/145/295/GCF_000145295.1_ASM14529v1/GCF_000145295.1_ASM14529v1_protein.faa.gz
Archaea	Cluster I	Euryarchaeota	Methanopyrales	Methanopyrus sp. KOL6	A-eu-My-Mkol	Genome	NCBI	https://ftp.ncbi.nlm.nih.gov/genomes/all/GCF/002/201/915/GCF_002201915.1_ASM220191v1/GCF_002201915.1_ASM220191v1_protein.faa.gz
Archaea	Cluster I	Euryarchaeota	Methanopyrales	Methanopyrus sp. SNP6	A-eu-My-Msnp	Genome	NCBI	https://ftp.ncbi.nlm.nih.gov/genomes/all/GCF/002/201/895/GCF_002201895.1_ASM220189v1/GCF_002201895.1_ASM220189v1_protein.faa.gz
Archaea	Cluster I	Euryarchaeota	Methanopyrales	Methanopyrus kandleri	A-eu-My-Mkan	Genome	NCBI	https://ftp.ncbi.nlm.nih.gov/genomes/all/GCF/000/007/185/GCF_000007185.1_ASM718v1/GCF_000007185.1_ASM718v1_protein.faa.gz
Archaea	Cluster I	Euryarchaeota	Hadesarchaea	Ca. Hadarchaeum yellowstonense	A-eu-Hd-Hyel	Genome	NCBI	https://sra-download.ncbi.nlm.nih.gov/traces/wgs03/wgs_aux/LQ/MQ/LQMQ01/LQMQ01.1.fsa_aa.gz
Archaea	Cluster I	Euryarchaeota	Hadesarchaea	Hadesarchaea archaeon YNP_N21	A-eu-Hd-Hynp	Genome	NCBI	https://ftp.ncbi.nlm.nih.gov/genomes/all/GCA/001/515/215/GCA_001515215.1_metagenomics_assembly/GCA_001515215.1_metagenomics_assembly_protein.faa.gz
Archaea	Cluster I	Euryarchaeota	Hadesarchaea	Hadesarchaea archaeon B3_Hades	A-eu-Hd-Hb3h	Genome	NCBI	https://ftp.ncbi.nlm.nih.gov/genomes/all/GCA/005/222/995/GCA_005222995.1_ASM522299v1/GCA_005222995.1_ASM522299v1_protein.faa.gz
Archaea	Cluster I	Euryarchaeota	Persephonarchaea / MSBL-1	MSBL1 archaeon SCGC-AAA261D19	A-eu-Pe-Md19	Genome	NCBI	https://sra-download.ncbi.nlm.nih.gov/traces/wgs03/wgs_aux/LH/XX/LHXX01/LHXX01P.1.fsa_aa.gz
Archaea	Cluster I	Euryarchaeota	Persephonarchaea / MSBL-1	MSBL1 archaeon SCGC-AAA259I09	A-eu-Pe-Mi09	Genome	NCBI	https://sra-download.ncbi.nlm.nih.gov/traces/wgs03/wgs_aux/LH/XR/LHXR01/LHXR01P.1.fsa_aa.gz
Archaea	Cluster I	Euryarchaeota	Persephonarchaea / MSBL-1	MSBL1 archaeon SCGC-AAA261F19	A-eu-Pe-Mf19	Genome	NCBI	https://sra-download.ncbi.nlm.nih.gov/traces/wgs03/wgs_aux/LH/XZ/LHXZ01/LHXZ01P.1.fsa_aa.gz
Archaea	Cluster I	Euryarchaeota	Thermococcales	Pyrococcus furiosus	A-eu-Tc-Pfur	Genome	NCBI	https://ftp.ncbi.nlm.nih.gov/genomes/all/GCF/008/245/085/GCF_008245085.1_ASM824508v1/GCF_008245085.1_ASM824508v1_protein.faa.gz
Archaea	Cluster I	Euryarchaeota	Thermococcales	Palaeococcus pacificus	A-eu-Tc-Ppac	Genome	NCBI	https://ftp.ncbi.nlm.nih.gov/genomes/all/GCF/000/725/425/GCF_000725425.1_ASM72542v1/GCF_000725425.1_ASM72542v1_protein.faa.gz
Archaea	Cluster I	Euryarchaeota	Thermococcales	Thermococcus peptonophilus	A-eu-Tc-Tpep	Genome	NCBI	https://ftp.ncbi.nlm.nih.gov/genomes/all/GCF/001/592/435/GCF_001592435.1_ASM159243v1/GCF_001592435.1_ASM159243v1_protein.faa.gz
Archaea	Cluster I	Euryarchaeota	Theionarchaeia	Theionarchaea archaeon DG-70	A-eu-Ti-Tdg7	Genome	NCBI	https://sra-download.ncbi.nlm.nih.gov/traces/wgs03/wgs_aux/LS/SB/LSSB01/LSSB01.1.fsa_aa.gz
Archaea	Cluster I	Euryarchaeota	Theionarchaeia	Theionarchaea archaeon Yap125	A-eu-Ti-Tyap	Genome	NCBI	https://ftp.ncbi.nlm.nih.gov/genomes/all/GCA/019/008/625/GCA_019008625.1_ASM1900862v1/GCA_019008625.1_ASM1900862v1_protein.faa.gz
Archaea	Cluster I	Euryarchaeota	Theionarchaeia	Theionarchaea archaeon SZ_6-8	A-eu-Ti-Tdsz6	Genome	NCBI	https://ftp.ncbi.nlm.nih.gov/genomes/all/GCA/018/992/805/GCA_018992805.1_ASM1899280v1/GCA_018992805.1_ASM1899280v1_protein.faa.gz
Archaea	Cluster I	Euryarchaeota	Methanofastidiosa	Ca. Methanofastidiosum methylthiophilus	A-eu-Mf-Mmet	Genome	NCBI	https://ftp.ncbi.nlm.nih.gov/genomes/all/GCA/001/587/605/GCA_001587605.1_ASM158760v1/GCA_001587605.1_ASM158760v1_protein.faa.gz
Archaea	Cluster I	Euryarchaeota	Methanofastidiosa	Ca. Methanofastidiosa archaeon MF1	A-eu-Mf-Mmf1	Genome	NCBI	https://ftp.ncbi.nlm.nih.gov/genomes/all/GCA/013/415/765/GCA_013415765.1_ASM1341576v1/GCA_013415765.1_ASM1341576v1_protein.faa.gz
Archaea	Cluster I	Euryarchaeota	Methanofastidiosa	Ca. Methanofastidiosa archaeon AS22ysBPME_302	A-eu-Mf-Mas2	Genome	NCBI	https://ftp.ncbi.nlm.nih.gov/genomes/all/GCA/012/799/835/GCA_012799835.1_ASM1279983v1/GCA_012799835.1_ASM1279983v1_protein.faa.gz
Archaea	Cluster I	DPANN	Altiarchaeota	Ca. Altiarchaeum hamiconexum	A-dp-Al-Aham	Genome	NCBI	https://ftp.ncbi.nlm.nih.gov/genomes/all/GCA/009/992/655/GCA_009992655.1_ASM999265v1/GCA_009992655.1_ASM999265v1_protein.faa.gz
Archaea	Cluster I	DPANN	Altiarchaeota	Ca. Altiarchaeales archaeon WOR_SM1_86-2	A-dp-Al-Awor	Genome	NCBI	https://sra-download.ncbi.nlm.nih.gov/traces/wgs03/wgs_aux/MC/BC/MCBC01/MCBC01P.1.fsa_aa.gz
Archaea	Cluster I	DPANN	Altiarchaeota	Ca. Altiarchaeales archaeon A3	A-dp-Al-Aaa3	Genome	NCBI	https://ftp.ncbi.nlm.nih.gov/genomes/all/GCA/002/083/985/GCA_002083985.1_ASM208398v1/GCA_002083985.1_ASM208398v1_protein.faa.gz
Archaea	Cluster I	DPANN	Diapherotrites	Ca. Iainarchaeum andersonii	A-dp-Di-Iand	Genome	NCBI	https://ftp.ncbi.nlm.nih.gov/genomes/all/GCF/000/402/355/GCF_000402355.1_ASM40235v1/GCF_000402355.1_ASM40235v1_protein.faa.gz
Archaea	Cluster I	DPANN	Diapherotrites	Ca. Diapherotrites archaeon CG11_big_fil_rev_8_21_14_0_20_37_9	A-dp-Di-Dcg1	Genome	NCBI	https://ftp.ncbi.nlm.nih.gov/genomes/all/GCA/002/762/975/GCA_002762975.1_ASM276297v1/GCA_002762975.1_ASM276297v1_protein.faa.gz
Archaea	Cluster I	DPANN	Diapherotrites	Ca. Diapherotrites archaeon ADurb.Bin253	A-dp-Di-D253	Genome	NCBI	https://ftp.ncbi.nlm.nih.gov/genomes/all/GCA/002/069/705/GCA_002069705.1_ASM206970v1/GCA_002069705.1_ASM206970v1_protein.faa.gz
Archaea	Cluster I	DPANN	Micrarchaeota	Ca. Fermentimicrarchaeum limneticum	A-dp-Mi-Flim	Genome	NCBI	https://ftp.ncbi.nlm.nih.gov/genomes/all/GCA/013/426/015/GCA_013426015.1_ASM1342601v1/GCA_013426015.1_ASM1342601v1_protein.faa.gz
Archaea	Cluster I	DPANN	Micrarchaeota	Ca. Mancarchaeum acidiphilum	A-dp-Mi-Maci	Genome	NCBI	https://ftp.ncbi.nlm.nih.gov/genomes/all/GCF/002/214/165/GCF_002214165.1_ASM221416v1/GCF_002214165.1_ASM221416v1_protein.faa.gz
Archaea	Cluster I	DPANN	Micrarchaeota	Ca. Bilamarchaeum dharawalense	A-dp-Mi-Bdha	Genome	NCBI	https://ftp.ncbi.nlm.nih.gov/genomes/all/GCA/902/386/555/GCA_902386555.1_uncultured_DPANN_archaeon_LFW-283_2/GCA_902386555.1_uncultured_DPANN_archaeon_LFW-283_2_protein.faa.gz
Archaea	Cluster I	DPANN	Nanohaloarchaeota	Ca. Nanohalobia archaeon BNXNv	A-dp-Nh-Nbnx	Genome	NCBI	https://ftp.ncbi.nlm.nih.gov/genomes/all/GCA/029/232/205/GCA_029232205.1_ASM2923220v1/GCA_029232205.1_ASM2923220v1_protein.faa.gz
Archaea	Cluster I	DPANN	Nanohaloarchaeota	Ca. Nanohaloarchaeota archaeon SVXNc	A-dp-Nh-Nsvx	Genome	NCBI	https://ftp.ncbi.nlm.nih.gov/genomes/all/GCA/029/207/735/GCA_029207735.1_ASM2920773v1/GCA_029207735.1_ASM2920773v1_protein.faa.gz
Archaea	Cluster I	DPANN	Nanohaloarchaeota	Ca. Nanohalobium constans	A-dp-Nh-Ncon	Genome	NCBI	https://ftp.ncbi.nlm.nih.gov/genomes/all/GCA/009/617/975/GCA_009617975.1_ASM961797v1/GCA_009617975.1_ASM961797v1_protein.faa.gz
Archaea	Cluster I	DPANN	Aenigmarchaeota	Ca. Aenigmarchaeota archaeon ex4484_14	A-dp-Ae-Aex4	Genome	NCBI	https://ftp.ncbi.nlm.nih.gov/genomes/all/GCA/002/255/055/GCA_002255055.1_ASM225505v1/GCA_002255055.1_ASM225505v1_protein.faa.gz
Archaea	Cluster I	DPANN	Aenigmarchaeota	Ca. Aenigmarchaeota archaeon CG01_land_8_20_14_3_00_37_9	A-dp-Ae-Ac01	Genome	NCBI	https://ftp.ncbi.nlm.nih.gov/genomes/all/GCA/002/781/145/GCA_002781145.1_ASM278114v1/GCA_002781145.1_ASM278114v1_protein.faa.gz
Archaea	Cluster I	DPANN	Aenigmarchaeota	Ca. Aenigmarchaeota archaeon CG15_BIG_FIL_POST_REV_8_21_14_020_37_27	A-dp-Ae-Ac15	Genome	NCBI	https://ftp.ncbi.nlm.nih.gov/genomes/all/GCA/002/781/865/GCA_002781865.1_ASM278186v1/GCA_002781865.1_ASM278186v1_protein.faa.gz
Archaea	Cluster I	DPANN	Huberarchaeota	Ca. Huberarchaeum crystalense CG03_land_8_20_14_0_80_31_114	A-dp-Hu-Hc03	Genome	NCBI	https://ftp.ncbi.nlm.nih.gov/genomes/all/GCA/002/780/595/GCA_002780595.1_ASM278059v1/GCA_002780595.1_ASM278059v1_protein.faa.gz
Archaea	Cluster I	DPANN	Huberarchaeota	Ca. Huberarchaeum crystalense CG_4_9_14_0_8_um_filter_31_21	A-dp-Hu-Hc09	Genome	NCBI	https://ftp.ncbi.nlm.nih.gov/genomes/all/GCA/002/789/275/GCA_002789275.1_ASM278927v1/GCA_002789275.1_ASM278927v1_protein.faa.gz
Archaea	Cluster I	DPANN	Huberarchaeota	Ca. Huberarchaeum crystalense CG_4_10_14_0_8_um_filter_31_133	A-dp-Hu-Hc10	Genome	NCBI	https://ftp.ncbi.nlm.nih.gov/genomes/all/GCA/002/785/105/GCA_002785105.1_ASM278510v1/GCA_002785105.1_ASM278510v1_protein.faa.gz
Archaea	Cluster I	DPANN	Parvarchaeota	Ca. Parvarchaeum acidiphilum ARMAN-4	A-dp-Pa-Pacm	Genome	NCBI	https://ftp.ncbi.nlm.nih.gov/genomes/all/GCA/002/412/065/GCA_002412065.1_ASM241206v1/GCA_002412065.1_ASM241206v1_protein.faa.gz
Archaea	Cluster I	DPANN	Parvarchaeota	Ca. Parvarchaeum acidophilus ARMAN-5	A-dp-Pa-Pacs	Genome	NCBI	https://ftp.ncbi.nlm.nih.gov/genomes/all/GCA/002/412/085/GCA_002412085.1_ASM241208v1/GCA_002412085.1_ASM241208v1_protein.faa.gz
Archaea	Cluster I	DPANN	Parvarchaeota	Ca. Parvarchaeota archaeon M_DeepCast_65m_mx_140	A-dp-Pa-P140	Genome	NCBI	https://ftp.ncbi.nlm.nih.gov/genomes/all/GCA/016/866/895/GCA_016866895.1_JGI_2017-08-21/GCA_016866895.1_JGI_2017-08-21_protein.faa.gz
Archaea	Cluster I	DPANN	Nanoarchaeota	Nanoarchaeum equitans	A-dp-Na-Nequ	Genome	NCBI	https://ftp.ncbi.nlm.nih.gov/genomes/all/GCA/000/008/085/GCA_000008085.1_ASM808v1/GCA_000008085.1_ASM808v1_protein.faa.gz
Archaea	Cluster I	DPANN	Nanoarchaeota	Ca. Nanobsidianus stetteri	A-dp-Na-Nste	Genome	NCBI	https://ftp.ncbi.nlm.nih.gov/genomes/all/GCF/003/086/415/GCF_003086415.1_ASM308641v2/GCF_003086415.1_ASM308641v2_protein.faa.gz
Archaea	Cluster I	DPANN	Nanoarchaeota	Nanobdella aerobiophila	A-dp-Na-Naer	Genome	NCBI	https://ftp.ncbi.nlm.nih.gov/genomes/all/GCF/023/169/545/GCF_023169545.1_ASM2316954v1/GCF_023169545.1_ASM2316954v1_protein.faa.gz
Archaea	Cluster I	DPANN	Woesearchaeota	Ca. Woesearchaeota archaeon B3_Woes	A-dp-Wo-Wwoe	Genome	NCBI	https://ftp.ncbi.nlm.nih.gov/genomes/all/GCA/005/222/965/GCA_005222965.1_ASM522296v1/GCA_005222965.1_ASM522296v1_protein.faa.gz
Archaea	Cluster I	DPANN	Woesearchaeota	Ca. Woesearchaeota archaeon CG06_land_8_20_14_3_00_33_13	A-dp-Wo-Wcg0	Genome	NCBI	https://ftp.ncbi.nlm.nih.gov/genomes/all/GCA/002/780/105/GCA_002780105.1_ASM278010v1/GCA_002780105.1_ASM278010v1_protein.faa.gz
Archaea	Cluster I	DPANN	Woesearchaeota	Ca. Woesearchaeota archaeon ex4484_78	A-dp-Wo-Wex4	Genome	NCBI	https://ftp.ncbi.nlm.nih.gov/genomes/all/GCA/002/254/705/GCA_002254705.1_ASM225470v1/GCA_002254705.1_ASM225470v1_protein.faa.gz
Archaea	Cluster I	DPANN	Pacearchaeota	Ca. Pacearchaeota archaeon CG10_big_fil_rev_8_21_14_0_10_32_14	A-dp-Pc-Pcg1	Genome	NCBI	https://ftp.ncbi.nlm.nih.gov/genomes/all/GCA/002/763/085/GCA_002763085.1_ASM276308v1/GCA_002763085.1_ASM276308v1_protein.faa.gz
Archaea	Cluster I	DPANN	Pacearchaeota	Ca. Pacearchaeota archaeon RBG_13_36_9	A-dp-Pc-Prbg	Genome	NCBI	https://ftp.ncbi.nlm.nih.gov/genomes/all/GCA/001/786/395/GCA_001786395.1_ASM178639v1/GCA_001786395.1_ASM178639v1_protein.faa.gz
Archaea	Cluster I	DPANN	Pacearchaeota	Ca. Pacearchaeota archaeon ex4484_26	A-dp-Pc-Pex4	Genome	NCBI	https://ftp.ncbi.nlm.nih.gov/genomes/all/GCA/002/254/495/GCA_002254495.1_ASM225449v1/GCA_002254495.1_ASM225449v1_protein.faa.gz
Archaea	Cluster I	Asgard	Lokiarchaeales	Ca. Prometheoarchaeum syntrophicum	A-as-Lo-Psyn	Genome	NCBI	https://ftp.ncbi.nlm.nih.gov/genomes/all/GCF/008/000/775/GCF_008000775.1_ASM800077v1/GCF_008000775.1_ASM800077v1_protein.faa.gz
Archaea	Cluster I	Asgard	Lokiarchaeales	Ca. Lokiarchaeota archaeon CR_4	A-as-Lo-Lcr4	Genome	NCBI	https://ftp.ncbi.nlm.nih.gov/genomes/all/GCA/001/940/655/GCA_001940655.1_ASM194065v1/GCA_001940655.1_ASM194065v1_protein.faa.gz
Archaea	Cluster I	Asgard	Lokiarchaeales	Ca. Lokiarchaeota archaeon Lokib32	A-as-Lo-Llok	Genome	NCBI	https://ftp.ncbi.nlm.nih.gov/genomes/all/GCA/005/223/125/GCA_005223125.1_ASM522312v1/GCA_005223125.1_ASM522312v1_protein.faa.gz
Archaea	Cluster I	Asgard	Helarchaeales	Ca. Helarchaeota archaeon CR_Bin_291	A-as-Hl-H291	Genome	NCBI	https://ftp.ncbi.nlm.nih.gov/genomes/all/GCA/013/375/405/GCA_013375405.1_ASM1337540v1/GCA_013375405.1_ASM1337540v1_protein.faa.gz
Archaea	Cluster I	Asgard	Helarchaeales	Ca. Helarchaeota archaeon CR_Bin_143	A-as-Hl-H143	Genome	NCBI	https://ftp.ncbi.nlm.nih.gov/genomes/all/GCA/013/375/355/GCA_013375355.1_ASM1337535v1/GCA_013375355.1_ASM1337535v1_protein.faa.gz
Archaea	Cluster I	Asgard	Helarchaeales	Ca. Helarchaeota archaeon CR_Bin_097	A-as-Hl-H097	Genome	NCBI	https://ftp.ncbi.nlm.nih.gov/genomes/all/GCA/013/375/455/GCA_013375455.1_ASM1337545v1/GCA_013375455.1_ASM1337545v1_protein.faa.gz
Archaea	Cluster I	Asgard	Thorarchaeia	Ca. Thorarchaeota archaeon SMTZ-45	A-as-Th-Ts45	Genome	NCBI	https://ftp.ncbi.nlm.nih.gov/genomes/all/GCA/001/563/465/GCA_001563465.1_ASM156346v1/GCA_001563465.1_ASM156346v1_protein.faa.gz
Archaea	Cluster I	Asgard	Thorarchaeia	Ca. Thorarchaeota archaeon AB_25	A-as-Th-Ta25	Genome	NCBI	https://ftp.ncbi.nlm.nih.gov/genomes/all/GCA/001/940/705/GCA_001940705.1_ASM194070v1/GCA_001940705.1_ASM194070v1_protein.faa.gz
Archaea	Cluster I	Asgard	Thorarchaeia	Ca. Thorarchaeota archaeon SMTZ1-83	A-as-Th-Ts83	Genome	NCBI	https://ftp.ncbi.nlm.nih.gov/genomes/all/GCA/001/563/325/GCA_001563325.1_ASM156332v1/GCA_001563325.1_ASM156332v1_protein.faa.gz
Archaea	Cluster I	Asgard	Hermodarchaeia	Hermodarchaeia WORB2	A-as-Hr-Hgbs	Genome	Eme et al. 2023, Nature	https://doi.org/10.6084/m9.figshare.29436380
Archaea	Cluster I	Asgard	Heimdallarchaeaceae	Ca. Heimdallarchaeota archaeon AB_125	A-as-Hi-H125	Genome	NCBI	https://sra-download.ncbi.nlm.nih.gov/traces/wgs03/wgs_aux/ME/HH/MEHH01/MEHH01P.1.fsa_aa.gz
Archaea	Cluster I	Asgard	Heimdallarchaeaceae	Ca. Heimdallarchaeota archaeon B3_Heim	A-as-Hi-Hhei	Genome	NCBI	https://sra-download.ncbi.nlm.nih.gov/traces/wgs03/wgs_aux/NJ/BF/NJBF01/NJBF01P.1.fsa_aa.gz
Archaea	Cluster I	Asgard	Heimdallarchaeaceae	Ca. Heimdallarchaeota archaeon LC_2	A-as-Hi-Hlc2	Genome	NCBI	https://sra-download.ncbi.nlm.nih.gov/traces/wgs03/wgs_aux/MD/VR/MDVR01/MDVR01P.1.fsa_aa.gz
Archaea	Cluster I	Asgard	Kariarchaeaceae	Kariarchaeaceae archaeon RS678	A-as-Ka-K687	Genome	NCBI	https://ftp.ncbi.nlm.nih.gov/genomes/all/GCA/002/728/275/GCA_002728275.1_ASM272827v1/GCA_002728275.1_ASM272827v1_protein.faa.gz
Archaea	Cluster I	Asgard	Kariarchaeaceae	Kariarchaeaceae archaeon LC_2	A-as-Ka-Klc2	Genome	NCBI	https://ftp.ncbi.nlm.nih.gov/genomes/all/GCA/001/940/725/GCA_001940725.1_ASM194072v1/GCA_001940725.1_ASM194072v1_protein.faa.gz
Archaea	Cluster I	Asgard	Gerdarchaeales	Gerdarchaeales archaeon ABR14	A-as-Ge-Gabr	Genome	Eme et al. 2023, Nature	https://doi.org/10.6084/m9.figshare.29436380
Archaea	Cluster I	Asgard	Gerdarchaeales	Gerdarchaeales archaeon GBS08	A-as-Ge-Gg08	Genome	Eme et al. 2023, Nature	https://doi.org/10.6084/m9.figshare.29436380
Archaea	Cluster I	Asgard	Gerdarchaeales	Gerdarchaeales archaeon GBS09	A-as-Ge-Gg09	Genome	Eme et al. 2023, Nature	https://doi.org/10.6084/m9.figshare.29436380
Archaea	Cluster I	Asgard	Njordarchaeales	Njordarchaeales archaeon A173	A-as-Nj-N173	Genome	Eme et al. 2023, Nature	https://doi.org/10.6084/m9.figshare.29436380
Archaea	Cluster I	Asgard	Njordarchaeales	Njordarchaeales archaeon GBS15	A-as-Nj-Ngbs	Genome	Eme et al. 2023, Nature	https://doi.org/10.6084/m9.figshare.29436380
Archaea	Cluster I	Asgard	Njordarchaeales	Njordarchaeales archaeon TNS08	A-as-Nj-Ntns	Genome	Eme et al. 2023, Nature	https://doi.org/10.6084/m9.figshare.29436380
Archaea	Cluster I	Asgard	Hodarchaeales	Hodarchaeales archaeon WORE3	A-as-Ho-Hwor	Genome	Eme et al. 2023, Nature	https://doi.org/10.6084/m9.figshare.29436380
Archaea	Cluster I	Asgard	Sifarchaeia	Sifarchaeia archaeon WORA1	A-as-Si-Swor	Genome	Eme et al. 2023, Nature	https://doi.org/10.6084/m9.figshare.29436380
Archaea	Cluster I	Asgard	Baldrarchaeia	Baldrarchaeia archaeon GBS02	A-as-Ba-Bg02	Genome	Eme et al. 2023, Nature	https://doi.org/10.6084/m9.figshare.29436380
Archaea	Cluster I	Asgard	Baldrarchaeia	Baldrarchaeia archaeon GBS03	A-as-Ba-Bg03	Genome	Eme et al. 2023, Nature	https://doi.org/10.6084/m9.figshare.29436380
Archaea	Cluster I	Asgard	Baldrarchaeia	Baldrarchaeia archaeon GBS04	A-as-Ba-Bg04	Genome	Eme et al. 2023, Nature	https://doi.org/10.6084/m9.figshare.29436380
Archaea	Cluster I	Asgard	Odinarchaeia	Ca. Odinarchaeum yellowstonii	A-as-Od-Oyel	Genome	NCBI	https://ftp.ncbi.nlm.nih.gov/genomes/all/GCA/001/940/665/GCA_001940665.2_ASM194066v2/GCA_001940665.2_ASM194066v2_protein.faa.gz
Archaea	Cluster I	Asgard	Odinarchaeia	Ca. Odinarchaeota archaeon AUK159	A-as-Od-Oauk	Genome	NCBI	https://ftp.ncbi.nlm.nih.gov/genomes/all/GCA/021/162/905/GCA_021162905.1_ASM2116290v1/GCA_021162905.1_ASM2116290v1_protein.faa.gz
Archaea	Cluster I	Asgard	Odinarchaeia	Odinarchaeia archaeon RPA3	A-as-Od-Orpa	Genome	Eme et al. 2023, Nature	https://doi.org/10.6084/m9.figshare.29436380
Archaea	Cluster I	Asgard	Jordarchaeia	Jordarchaeia archaeon GBS05	A-as-Jo-Jgbs	Genome	Eme et al. 2023, Nature	https://doi.org/10.6084/m9.figshare.29436380
Archaea	Cluster I	Asgard	Jordarchaeia	Jordarchaeia archaeon QZMA23B3	A-as-Jo-Jqzm	Genome	Eme et al. 2023, Nature	https://doi.org/10.6084/m9.figshare.29436380
Archaea	Cluster I	Asgard	Jordarchaeia	Jordarchaeia archaeon RPF2	A-as-Jo-Jrpf	Genome	Eme et al. 2023, Nature	https://doi.org/10.6084/m9.figshare.29436380
Archaea	Cluster I	TACK	Korarchaeota	Ca. Korarchaeum cryptofilum	A-ta-Ko-Kcry	Genome	NCBI	https://ftp.ncbi.nlm.nih.gov/genomes/all/GCF/003/948/265/GCF_003948265.1_ASM394826v1/GCF_003948265.1_ASM394826v1_protein.faa.gz
Archaea	Cluster I	TACK	Korarchaeota	Ca. Methanodesulfokores washburnensis	A-ta-Ko-Mwas	Genome	NCBI	https://sra-download.ncbi.nlm.nih.gov/traces/wgs03/wgs_aux/RC/OS/RCOS01/RCOS01P.1.fsa_aa.gz
Archaea	Cluster I	TACK	Korarchaeota	Ca. Korarchaeota archaeon NZ13-K	A-ta-Ko-K13k	Genome	NCBI	https://sra-download.ncbi.nlm.nih.gov/traces/wgs03/wgs_aux/MA/IU/MAIU01/MAIU01P.1.fsa_aa.gz
Archaea	Cluster I	TACK	Verstraetearchaeota	Ca. Methanosuratincola subterraneus	A-ta-Ve-Msub	Genome	NCBI	https://ftp.ncbi.nlm.nih.gov/genomes/all/GCA/004/028/775/GCA_004028775.1_ASM402877v1/GCA_004028775.1_ASM402877v1_protein.faa.gz
Archaea	Cluster I	TACK	Verstraetearchaeota	Ca. Verstraetearchaeota archaeon Bin S2	A-ta-Ve-Vbs2	Genome	NCBI	https://ftp.ncbi.nlm.nih.gov/genomes/all/GCA/020/833/005/GCA_020833005.1_ASM2083300v1/GCA_020833005.1_ASM2083300v1_protein.faa.gz
Archaea	Cluster I	TACK	Verstraetearchaeota	Ca. Verstraetearchaeota archaeon JZ-2_bin_200	A-ta-Ve-V200	Genome	NCBI	https://ftp.ncbi.nlm.nih.gov/genomes/all/GCA/029/887/795/GCA_029887795.1_ASM2988779v1/GCA_029887795.1_ASM2988779v1_protein.faa.gz
Archaea	Cluster I	TACK	Marsarchaeota	Ca. Marsarchaeota G1 archaeon BE_D	A-ta-Ma-Mbed	Genome	NCBI	https://ftp.ncbi.nlm.nih.gov/genomes/all/GCA/003/019/595/GCA_003019595.1_ASM301959v1/GCA_003019595.1_ASM301959v1_protein.faa.gz
Archaea	Cluster I	TACK	Marsarchaeota	Ca. Marsarchaeota G2 archaeon ECH_B_SAG-C16	A-ta-Ma-Mech	Genome	NCBI	https://ftp.ncbi.nlm.nih.gov/genomes/all/GCA/003/019/485/GCA_003019485.1_ASM301948v1/GCA_003019485.1_ASM301948v1_protein.faa.gz
Archaea	Cluster I	TACK	Marsarchaeota	Ca. Marsarchaeota G2 archaeon OSP_D	A-ta-Ma-Mosp	Genome	NCBI	https://ftp.ncbi.nlm.nih.gov/genomes/all/GCA/003/019/545/GCA_003019545.1_ASM301954v1/GCA_003019545.1_ASM301954v1_protein.faa.gz
Archaea	Cluster I	TACK	Crenarchaeota / Thermoproteota	Ignicoccus hospitalis	A-ta-Cr-Ihos	Genome	NCBI	https://ftp.ncbi.nlm.nih.gov/genomes/all/GCF/000/017/945/GCF_000017945.1_ASM1794v1/GCF_000017945.1_ASM1794v1_protein.faa.gz
Archaea	Cluster I	TACK	Crenarchaeota / Thermoproteota	Staphylothermus marinus	A-ta-Cr-Smar	Genome	NCBI	https://ftp.ncbi.nlm.nih.gov/genomes/all/GCF/000/015/945/GCF_000015945.1_ASM1594v1/GCF_000015945.1_ASM1594v1_protein.faa.gz
Archaea	Cluster I	TACK	Crenarchaeota / Thermoproteota	Sulfodiicoccus acidiphilus	A-ta-Cr-Saci	Genome	NCBI	https://ftp.ncbi.nlm.nih.gov/genomes/all/GCF/014/648/235/GCF_014648235.1_ASM1464823v1/GCF_014648235.1_ASM1464823v1_protein.faa.gz
Archaea	Cluster I	TACK	Bathyarchaeota	Bathyarchaeota archaeon AD8-1	A-ta-Ba-Bad8	Genome	NCBI	https://ftp.ncbi.nlm.nih.gov/genomes/all/GCA/001/273/385/GCA_001273385.1_ASM127338v1/GCA_001273385.1_ASM127338v1_protein.faa.gz
Archaea	Cluster I	TACK	Bathyarchaeota	Bathyarchaeota archaeon SG8-32-1	A-ta-Ba-Bsg8	Genome	NCBI	https://ftp.ncbi.nlm.nih.gov/genomes/all/GCA/001/273/345/GCA_001273345.1_ASM127334v1/GCA_001273345.1_ASM127334v1_protein.faa.gz
Archaea	Cluster I	TACK	Bathyarchaeota	Bathyarchaeota archaeon DG-45	A-ta-Ba-Bdg4	Genome	NCBI	https://ftp.ncbi.nlm.nih.gov/genomes/all/GCA/001/273/415/GCA_001273415.1_ASM127341v1/GCA_001273415.1_ASM127341v1_protein.faa.gz
Archaea	Cluster I	TACK	Thaumarchaeota / Nitrososphaerota	Ca. Nitrosocaldus islandicus	A-ta-Th-Nisl	Genome	NCBI	https://ftp.ncbi.nlm.nih.gov/genomes/all/GCF/002/906/215/GCF_002906215.1_ASM290621v1/GCF_002906215.1_ASM290621v1_protein.faa.gz
Archaea	Cluster I	TACK	Thaumarchaeota / Nitrososphaerota	Nitrososphaera viennensis	A-ta-Th-Nvie	Genome	NCBI	https://ftp.ncbi.nlm.nih.gov/genomes/all/GCF/000/698/785/GCF_000698785.1_ASM69878v1/GCF_000698785.1_ASM69878v1_protein.faa.gz
Archaea	Cluster I	TACK	Thaumarchaeota / Nitrososphaerota	Conexivisphaera calida	A-ta-Th-Ccal	Genome	NCBI	https://ftp.ncbi.nlm.nih.gov/genomes/all/GCF/013/340/765/GCF_013340765.1_NAS2_1.0/GCF_013340765.1_NAS2_1.0_protein.faa.gz
Archaea	Cluster I	TACK	Aigarchaeota	Aigarchaeota archaeon GMQ bin_10	A-ta-Ai-Ag10	Genome	JGI	https://genome.jgi.doe.gov/portal/pages/dynamicOrganismDownload.jsf?organism=IMG_2718217646
Archaea	Cluster I	TACK	Aigarchaeota	Aigarchaeota archaeon JZ bin_10	A-ta-Ai-Aj10	Genome	JGI	https://genome.jgi.doe.gov/portal/pages/dynamicOrganismDownload.jsf?organism=IMG_2718217645
Archaea	Cluster I	TACK	Aigarchaeota	Aigarchaeota archaeon JZ bin_19	A-ta-Ai-Aj19	Genome	JGI	https://genome.jgi.doe.gov/portal/pages/dynamicOrganismDownload.jsf?organism=IMG_2718217644
Archaea	Cluster I	TACK	Geothermarchaeota	Ca. Geothermarchaeota archaeon ex4572_27	A-ta-Ge-Gex4	Genome	NCBI	https://ftp.ncbi.nlm.nih.gov/genomes/all/GCA/002/412/205/GCA_002412205.1_ASM241220v1/GCA_002412205.1_ASM241220v1_protein.faa.gz
Archaea	Cluster I	TACK	Geothermarchaeota	Ca. Geothermarchaeota archaeon B21_G17	A-ta-Ge-Gb21	Genome	NCBI	https://ftp.ncbi.nlm.nih.gov/genomes/all/GCA/003/661/505/GCA_003661505.1_ASM366150v1/GCA_003661505.1_ASM366150v1_protein.faa.gz
Archaea	Cluster I	TACK	Geothermarchaeota	Ca. Geothermarchaeota archaeon UWMA-0249	A-ta-Ge-Guwm	Genome	NCBI	https://ftp.ncbi.nlm.nih.gov/genomes/all/GCA/012/961/325/GCA_012961325.1_ASM1296132v1/GCA_012961325.1_ASM1296132v1_protein.faa.gz
Archaea	Cluster II	Euryarchaeota	Izemarchaea / Thermoprofundales	Thermoplasmata archaeon B1_G6	A-eu-Iz-Tb1g	Genome	NCBI	https://ftp.ncbi.nlm.nih.gov/genomes/all/GCA/003/650/035/GCA_003650035.1_ASM365003v1/GCA_003650035.1_ASM365003v1_protein.faa.gz
Archaea	Cluster II	Euryarchaeota	Izemarchaea / Thermoprofundales	Thermoplasmata archaeon B18_G2	A-eu-Iz-Tb18	Genome	NCBI	https://ftp.ncbi.nlm.nih.gov/genomes/all/GCA/003/651/105/GCA_003651105.1_ASM365110v1/GCA_003651105.1_ASM365110v1_protein.faa.gz
Archaea	Cluster II	Euryarchaeota	Izemarchaea / Thermoprofundales	Thermoplasmatales archaeon SCGC_AB-539-N05	A-eu-Iz-Tscg	Genome	NCBI	https://ftp.ncbi.nlm.nih.gov/genomes/all/GCA/000/349/645/GCA_000349645.1_GATC/GCA_000349645.1_GATC_protein.faa.gz
Archaea	Cluster II	Euryarchaeota	Thalassoarchaea	Ca. Thalassoarchaea betae Cayman_51_deep	A-eu-Th-Tcay	Genome	NCBI	https://ftp.ncbi.nlm.nih.gov/genomes/all/GCA/003/193/925/GCA_003193925.1_ASM319392v1/GCA_003193925.1_ASM319392v1_protein.faa.gz
Archaea	Cluster II	Euryarchaeota	Thalassoarchaea	Ca. Thalassoarchaea betae ALOHA_A2.5_134	A-eu-Th-T134	Genome	NCBI	https://ftp.ncbi.nlm.nih.gov/genomes/all/GCA/022/448/685/GCA_022448685.1_ASM2244868v1/GCA_022448685.1_ASM2244868v1_protein.faa.gz
Archaea	Cluster II	Euryarchaeota	Thalassoarchaea	Ca. Thalassoarchaea betae ALOHA_A2.5_135	A-eu-Th-T135	Genome	NCBI	https://ftp.ncbi.nlm.nih.gov/genomes/all/GCA/022/448/665/GCA_022448665.1_ASM2244866v1/GCA_022448665.1_ASM2244866v1_protein.faa.gz
Archaea	Cluster II	Euryarchaeota	Pontarchaea / MG-III	Marine Group III euryarchaeote CG-Bathy1	A-eu-Po-Ebat	Genome	NCBI	https://ftp.ncbi.nlm.nih.gov/genomes/all/GCA/001/875/425/GCA_001875425.1_ASM187542v1/GCA_001875425.1_ASM187542v1_protein.faa.gz
Archaea	Cluster II	Euryarchaeota	Pontarchaea / MG-III	Marine Group III euryarchaeote CG-Epi1	A-eu-Po-Eep1	Genome	NCBI	https://ftp.ncbi.nlm.nih.gov/genomes/all/GCA/001/875/345/GCA_001875345.1_ASM187534v1/GCA_001875345.1_ASM187534v1_protein.faa.gz
Archaea	Cluster II	Euryarchaeota	Pontarchaea / MG-III	Marine Group III euryarchaeote CG-Epi2	A-eu-Po-Eep2	Genome	NCBI	https://ftp.ncbi.nlm.nih.gov/genomes/all/GCA/001/875/465/GCA_001875465.1_ASM187546v1/GCA_001875465.1_ASM187546v1_protein.faa.gz
Archaea	Cluster II	Euryarchaeota	SG8-5	Ca. Proteinoplasmatales archaeon SG8-5	A-eu-Sg-Psg8	Genome	NCBI	https://ftp.ncbi.nlm.nih.gov/genomes/all/GCA/001/595/885/GCA_001595885.1_ASM159588v1/GCA_001595885.1_ASM159588v1_protein.faa.gz
Archaea	Cluster II	Euryarchaeota	Methanomassiliicoccales	Methanomassiliicoccus luminyensis	A-eu-Mi-Mlum	Genome	NCBI	https://ftp.ncbi.nlm.nih.gov/genomes/all/GCF/000/308/215/GCF_000308215.1_ASM30821v1/GCF_000308215.1_ASM30821v1_protein.faa.gz
Archaea	Cluster II	Euryarchaeota	Methanomassiliicoccales	Ca. Methanomethylophilus alvus	A-eu-Mi-Malv	Genome	NCBI	https://ftp.ncbi.nlm.nih.gov/genomes/all/GCF/000/300/255/GCF_000300255.2_ASM30025v2/GCF_000300255.2_ASM30025v2_protein.faa.gz
Archaea	Cluster II	Euryarchaeota	Methanomassiliicoccales	Ca. Methanoplasma termitum	A-eu-Mi-Mter	Genome	NCBI	https://ftp.ncbi.nlm.nih.gov/genomes/all/GCF/000/800/805/GCF_000800805.1_ASM80080v1/GCF_000800805.1_ASM80080v1_protein.faa.gz
Archaea	Cluster II	Euryarchaeota	Thermoplasmatales	Thermoplasma volcanium	A-eu-Tp-Tvol	Genome	NCBI	https://ftp.ncbi.nlm.nih.gov/genomes/all/GCF/000/011/185/GCF_000011185.1_ASM1118v1/GCF_000011185.1_ASM1118v1_protein.faa.gz
Archaea	Cluster II	Euryarchaeota	Thermoplasmatales	Cuniculiplasma divulgatum	A-eu-Tp-Cdiv	Genome	NCBI	https://ftp.ncbi.nlm.nih.gov/genomes/all/GCF/900/090/055/GCF_900090055.1_C.divulgatum_PM4/GCF_900090055.1_C.divulgatum_PM4_protein.faa.gz
Archaea	Cluster II	Euryarchaeota	Thermoplasmatales	Ferroplasma acidarmanus	A-eu-Tp-Faci	Genome	NCBI	https://ftp.ncbi.nlm.nih.gov/genomes/all/GCF/000/152/265/GCF_000152265.2_ASM15226v2/GCF_000152265.2_ASM15226v2_protein.faa.gz
Archaea	Cluster II	Euryarchaeota	Acidiprofundales	Aciduliprofundum boonei	A-eu-Ac-Aboo	Genome	NCBI	https://ftp.ncbi.nlm.nih.gov/genomes/all/GCF/000/025/665/GCF_000025665.1_ASM2566v1/GCF_000025665.1_ASM2566v1_protein.faa.gz
Archaea	Cluster II	Euryarchaeota	Acidiprofundales	Aciduliprofundum archaeon ARK-15	A-eu-Ac-Aark	Genome	NCBI	https://ftp.ncbi.nlm.nih.gov/genomes/all/GCA/002/878/135/GCA_002878135.1_ASM287813v1/GCA_002878135.1_ASM287813v1_protein.faa.gz
Archaea	Cluster II	Euryarchaeota	Acidiprofundales	Aciduliprofundum archaeon HyVt-118	A-eu-Ac-Ahyv	Genome	NCBI	https://ftp.ncbi.nlm.nih.gov/genomes/all/GCA/011/042/535/GCA_011042535.1_ASM1104253v1/GCA_011042535.1_ASM1104253v1_protein.faa.gz
Archaea	Cluster II	Euryarchaeota	Archaeoglobales	Archaeoglobus fulgidus	A-eu-Ar-Aful	Genome	NCBI	https://ftp.ncbi.nlm.nih.gov/genomes/all/GCF/000/734/035/GCF_000734035.1_ASM73403v1/GCF_000734035.1_ASM73403v1_protein.faa.gz
Archaea	Cluster II	Euryarchaeota	Archaeoglobales	Ferroglobus placidus	A-eu-Ar-Fpla	Genome	NCBI	https://ftp.ncbi.nlm.nih.gov/genomes/all/GCF/000/025/505/GCF_000025505.1_ASM2550v1/GCF_000025505.1_ASM2550v1_protein.faa.gz
Archaea	Cluster II	Euryarchaeota	Archaeoglobales	Geoglobus ahangari	A-eu-Ar-Gaha	Genome	NCBI	https://ftp.ncbi.nlm.nih.gov/genomes/all/GCF/001/006/045/GCF_001006045.1_ASM100604v1/GCF_001006045.1_ASM100604v1_protein.faa.gz
Archaea	Cluster II	Euryarchaeota	Halobacteria	Halobacterium salinarum	A-eu-Ha-Hsam	Genome	NCBI	https://ftp.ncbi.nlm.nih.gov/genomes/all/GCF/004/799/605/GCF_004799605.1_ASM479960v1/GCF_004799605.1_ASM479960v1_protein.faa.gz
Archaea	Cluster II	Euryarchaeota	Halobacteria	Halorutilus salinus	A-eu-Ha-Hsas	Genome	NCBI	https://ftp.ncbi.nlm.nih.gov/genomes/all/GCF/026/242/195/GCF_026242195.1_ASM2624219v1/GCF_026242195.1_ASM2624219v1_protein.faa.gz
Archaea	Cluster II	Euryarchaeota	Halobacteria	Natrinema thermotolerans	A-eu-Ha-Nthe	Genome	NCBI	https://ftp.ncbi.nlm.nih.gov/genomes/all/GCF/000/710/605/GCF_000710605.1_HTGA29.1/GCF_000710605.1_HTGA29.1_protein.faa.gz
Archaea	Cluster II	Euryarchaeota	Methanonatronarchaea	Methanonatronarchaeum thermophilum	A-eu-Ma-Mthe	Genome	NCBI	https://ftp.ncbi.nlm.nih.gov/genomes/all/GCF/002/153/915/GCF_002153915.1_ASM215391v1/GCF_002153915.1_ASM215391v1_protein.faa.gz
Archaea	Cluster II	Euryarchaeota	Methanonatronarchaea	Methanonatronarchaeales archaeon SuakinDeep_MAG71_5	A-eu-Ma-Mmag	Genome	NCBI	https://sra-download.ncbi.nlm.nih.gov/traces/wgs01/wgs_aux/JA/AN/XF/JAANXF01/JAANXF01.1.fsa_aa.gz
Archaea	Cluster II	Euryarchaeota	Methanonatronarchaea	Methanonatronarchaeales archaeon Mnatro-ASL	A-eu-Ma-Masl	Genome	NCBI	https://sra-download.ncbi.nlm.nih.gov/traces/wgs03/wgs_aux/RY/FX/RYFX01/RYFX01P.1.fsa_aa.gz
Archaea	Cluster II	Euryarchaeota	Methanophagales	Ca. Methanoxibalbensis ujae	A-eu-Mp-Muja	Genome	NCBI	https://ftp.ncbi.nlm.nih.gov/genomes/all/GCA/026/134/085/GCA_026134085.1_ASM2613408v1/GCA_026134085.1_ASM2613408v1_protein.faa.gz
Archaea	Cluster II	Euryarchaeota	Methanophagales	Ca. Methanospirare jalkutatii	A-eu-Mp-Mjal	Genome	NCBI	https://ftp.ncbi.nlm.nih.gov/genomes/all/GCA/025/962/715/GCA_025962715.1_ASM2596271v1/GCA_025962715.1_ASM2596271v1_protein.faa.gz
Archaea	Cluster II	Euryarchaeota	Methanophagales	Methanophagales archaeon ANME-1-THS	A-eu-Mp-Manm	Genome	NCBI	https://ftp.ncbi.nlm.nih.gov/genomes/all/GCA/004/212/135/GCA_004212135.1_ASM421213v1/GCA_004212135.1_ASM421213v1_protein.faa.gz
Archaea	Cluster II	Euryarchaeota	Syntrophoarchaeales	Ca. Syntrophoarchaeum butanivorans	A-eu-Sy-Sbut	Genome	NCBI	https://ftp.ncbi.nlm.nih.gov/genomes/all/GCA/001/766/825/GCA_001766825.1_ASM176682v1/GCA_001766825.1_ASM176682v1_protein.faa.gz
Archaea	Cluster II	Euryarchaeota	Syntrophoarchaeales	Ca. Syntrophoarchaeum sp. WYZ-LMO15	A-eu-Sy-Swyz	Genome	NCBI	https://ftp.ncbi.nlm.nih.gov/genomes/all/GCA/003/601/555/GCA_003601555.1_ASM360155v1/GCA_003601555.1_ASM360155v1_protein.faa.gz
Archaea	Cluster II	Euryarchaeota	Syntrophoarchaeales	Ca. Syntrophoarchaeum caldarius	A-eu-Sy-Scal	Genome	NCBI	https://ftp.ncbi.nlm.nih.gov/genomes/all/GCA/001/766/815/GCA_001766815.1_ASM176681v1/GCA_001766815.1_ASM176681v1_protein.faa.gz
Archaea	Cluster II	Euryarchaeota	Methanosarcinales	Methanosarcina mazei	A-eu-Ms-Mmaz	Genome	NCBI	https://ftp.ncbi.nlm.nih.gov/genomes/all/GCF/000/007/065/GCF_000007065.1_ASM706v1/GCF_000007065.1_ASM706v1_protein.faa.gz
Archaea	Cluster II	Euryarchaeota	Methanosarcinales	Methanococcoides alaskense	A-eu-Ms-Mala	Genome	NCBI	https://ftp.ncbi.nlm.nih.gov/genomes/all/GCF/027/594/145/GCF_027594145.1_ASM2759414v1/GCF_027594145.1_ASM2759414v1_protein.faa.gz
Archaea	Cluster II	Euryarchaeota	Methanosarcinales	Methermicoccus shengliensis	A-eu-Ms-Mshe	Genome	NCBI	https://ftp.ncbi.nlm.nih.gov/genomes/all/GCF/000/711/905/GCF_000711905.1_ASM71190v1/GCF_000711905.1_ASM71190v1_protein.faa.gz
Archaea	Cluster II	Euryarchaeota	Methanomicrobiales	Methanoplanus limicola	A-eu-Mm-Mlim	Genome	NCBI	https://ftp.ncbi.nlm.nih.gov/genomes/all/GCF/000/243/255/GCF_000243255.1_ASM24325v1/GCF_000243255.1_ASM24325v1_protein.faa.gz
Archaea	Cluster II	Euryarchaeota	Methanomicrobiales	Methanocalculus alkaliphilus	A-eu-Mm-Malk	Genome	NCBI	https://ftp.ncbi.nlm.nih.gov/genomes/all/GCF/024/170/505/GCF_024170505.1_ASM2417050v1/GCF_024170505.1_ASM2417050v1_protein.faa.gz
Archaea	Cluster II	Euryarchaeota	Methanomicrobiales	Methanocorpusculum vombati	A-eu-Mm-Mvom	Genome	NCBI	https://ftp.ncbi.nlm.nih.gov/genomes/all/GCF/026/891/935/GCF_026891935.1_ASM2689193v1/GCF_026891935.1_ASM2689193v1_protein.faa.gz
Archaea	Cluster II	Euryarchaeota	Methanocellales	Methanocella paludicola	A-eu-Ml-Mpal	Genome	NCBI	https://ftp.ncbi.nlm.nih.gov/genomes/all/GCF/000/011/005/GCF_000011005.1_ASM1100v1/GCF_000011005.1_ASM1100v1_protein.faa.gz
Archaea	Cluster II	Euryarchaeota	Methanocellales	Methanocella arvoryzae	A-eu-Ml-Marv	Genome	NCBI	https://ftp.ncbi.nlm.nih.gov/genomes/all/GCF/000/063/445/GCF_000063445.1_ASM6344v1/GCF_000063445.1_ASM6344v1_protein.faa.gz
Archaea	Cluster II	Euryarchaeota	Methanocellales	Methanocella conradii	A-eu-Ml-Mcon	Genome	NCBI	https://ftp.ncbi.nlm.nih.gov/genomes/all/GCF/000/251/105/GCF_000251105.1_ASM25110v1/GCF_000251105.1_ASM25110v1_protein.faa.gz
Bacteria	Terrabacteria	Wallbacteria / Riflebacteria	-	Ca. Rifleibacterium amylolyticum	B-te-Wa-Ramy	Genome	NCBI	https://ftp.ncbi.nlm.nih.gov/genomes/all/GCA/009/917/695/GCA_009917695.1_ASM991769v1/GCA_009917695.1_ASM991769v1_protein.faa.gz
Bacteria	Terrabacteria	Wallbacteria / Riflebacteria	-	Ca. Riflebacteria bacterium GWC2_50_8	B-te-Wa-RGWC	Genome	NCBI	https://ftp.ncbi.nlm.nih.gov/genomes/all/GCA/001/787/855/GCA_001787855.1_ASM178785v1/GCA_001787855.1_ASM178785v1_protein.faa.gz
Bacteria	Terrabacteria	Wallbacteria / Riflebacteria	-	Ca. Riflebacteria bacterium HGW-Riflebacteria-1	B-te-Wa-RHGW	Genome	NCBI	https://ftp.ncbi.nlm.nih.gov/genomes/all/GCA/002/839/445/GCA_002839445.1_ASM283944v1/GCA_002839445.1_ASM283944v1_protein.faa.gz
Bacteria	Terrabacteria	Dictyoglomi	-	Dictyoglomus thermophilum	B-te-Di-Dthe	Genome	NCBI	https://ftp.ncbi.nlm.nih.gov/genomes/all/GCF/000/020/965/GCF_000020965.1_ASM2096v1/GCF_000020965.1_ASM2096v1_protein.faa.gz
Bacteria	Terrabacteria	Dictyoglomi	-	Dictyoglomus turgidum	B-te-Di-Dtur	Genome	NCBI	https://ftp.ncbi.nlm.nih.gov/genomes/all/GCF/000/021/645/GCF_000021645.1_ASM2164v1/GCF_000021645.1_ASM2164v1_protein.faa.gz
Bacteria	Terrabacteria	Dictyoglomi	-	Dictyoglomota bacterium Gw_SlDig_bin_265	B-te-Di-Dbac	Genome	NCBI	https://ftp.ncbi.nlm.nih.gov/genomes/all/GCA/018/053/165/GCA_018053165.1_ASM1805316v1/GCA_018053165.1_ASM1805316v1_protein.faa.gz
Bacteria	Terrabacteria	Thermodesulfobium	-	Thermodesulfobium narugense	B-te-Td-Tnar	Genome	NCBI	https://ftp.ncbi.nlm.nih.gov/genomes/all/GCF/000/212/395/GCF_000212395.1_ASM21239v1/GCF_000212395.1_ASM21239v1_protein.faa.gz
Bacteria	Terrabacteria	Thermodesulfobium	-	Thermodesulfobium acidiphilum	B-te-Td-Taci	Genome	NCBI	https://ftp.ncbi.nlm.nih.gov/genomes/all/GCF/003/057/965/GCF_003057965.1_ASM305796v1/GCF_003057965.1_ASM305796v1_protein.faa.gz
Bacteria	Terrabacteria	Saganbacteria / Margulisbacteria	-	Ca. Saganbacteria bacterium DG_54_3	B-te-Sa-SDG5	Genome	NCBI	https://ftp.ncbi.nlm.nih.gov/genomes/all/GCA/001/302/785/GCA_001302785.1_ASM130278v1/GCA_001302785.1_ASM130278v1_protein.faa.gz
Bacteria	Terrabacteria	Saganbacteria / Margulisbacteria	-	Ca. Saganbacteria bacterium RIFOXYC2_FULL_41_25	B-te-Sa-Sbac	Genome	NCBI	https://ftp.ncbi.nlm.nih.gov/genomes/all/GCA/001/771/665/GCA_001771665.1_ASM177166v1/GCA_001771665.1_ASM177166v1_protein.faa.gz
Bacteria	Terrabacteria	Saganbacteria / Margulisbacteria	-	Ca. Termititenax aidoneus	B-te-Sa-Taid	Genome	NCBI	https://ftp.ncbi.nlm.nih.gov/genomes/all/GCA/003/864/455/GCA_003864455.1_ASM386445v1/GCA_003864455.1_ASM386445v1_protein.faa.gz
Bacteria	Terrabacteria	Saganbacteria / Margulisbacteria	-	Ca. Marinamargulisbacteria bacterium SCGC AAA071-K20	B-te-Sa-Mbac	Genome	NCBI	https://ftp.ncbi.nlm.nih.gov/genomes/all/GCA/003/265/975/GCA_003265975.1_ASM326597v1/GCA_003265975.1_ASM326597v1_protein.faa.gz
Bacteria	Terrabacteria	Cyanobacteria	Spirulinales	Spirulina major	B-te-Cy-Smaj	Genome	NCBI	https://ftp.ncbi.nlm.nih.gov/genomes/all/GCF/001/890/765/GCF_001890765.1_ASM189076v1/GCF_001890765.1_ASM189076v1_protein.faa.gz
Bacteria	Terrabacteria	Cyanobacteria	Nostocales	Nostoc punctiforme	B-te-Cy-Npun	Genome	NCBI	https://ftp.ncbi.nlm.nih.gov/genomes/all/GCF/000/020/025/GCF_000020025.1_ASM2002v1/GCF_000020025.1_ASM2002v1_protein.faa.gz
Bacteria	Terrabacteria	Cyanobacteria	Gloeobacterales	Gloeobacter morelensis	B-te-Cy-Gmor	Genome	NCBI	https://ftp.ncbi.nlm.nih.gov/genomes/all/GCF/021/018/745/GCF_021018745.1_ASM2101874v1/GCF_021018745.1_ASM2101874v1_protein.faa.gz
Bacteria	Terrabacteria	Melainabacteria	Ca. Caenarcaniphilales	Ca. Caenarcaniphilales bacterium DT_14	B-te-Me-Cbac	Genome	NCBI	https://ftp.ncbi.nlm.nih.gov/genomes/all/GCA/013/216/135/GCA_013216135.1_ASM1321613v1/GCA_013216135.1_ASM1321613v1_protein.faa.gz
Bacteria	Terrabacteria	Melainabacteria	Ca. Gastranaerophilales	Ca. Gastranaerophilales bacterium HUM_4	B-te-Me-Gbac	Genome	NCBI	https://ftp.ncbi.nlm.nih.gov/genomes/all/GCA/002/102/985/GCA_002102985.1_ASM210298v1/GCA_002102985.1_ASM210298v1_protein.faa.gz
Bacteria	Terrabacteria	Melainabacteria	Ca. Obscuribacterales	Ca. Obscuribacter phosphatis	B-te-Me-Opho	Genome	NCBI	https://ftp.ncbi.nlm.nih.gov/genomes/all/GCA/017/303/615/GCA_017303615.1_ASM1730361v1/GCA_017303615.1_ASM1730361v1_protein.faa.gz
Bacteria	Terrabacteria	Firmicutes / Bacillota	Bacilli	Bacillus subtilis	B-te-Fi-Bsub	Genome	NCBI	https://ftp.ncbi.nlm.nih.gov/genomes/all/GCF/000/009/045/GCF_000009045.1_ASM904v1/GCF_000009045.1_ASM904v1_protein.faa.gz
Bacteria	Terrabacteria	Firmicutes / Bacillota	Clostridia	Clostridium perfringens	B-te-Fi-Cper	Genome	NCBI	https://ftp.ncbi.nlm.nih.gov/genomes/all/GCF/020/138/775/GCF_020138775.1_ASM2013877v1/GCF_020138775.1_ASM2013877v1_protein.faa.gz
Bacteria	Terrabacteria	Firmicutes / Bacillota	Negativicutes	Acidaminococcus intestini	B-te-Fi-Aint	Genome	NCBI	https://ftp.ncbi.nlm.nih.gov/genomes/all/GCF/902/381/715/GCF_902381715.1_UHGG_MGYG-HGUT-01440/GCF_902381715.1_UHGG_MGYG-HGUT-01440_protein.faa.gz
Bacteria	Terrabacteria	Actinobacteria / Eremiobacteraeota	Actinomycetes	Bifidobacterium bifidum	B-te-Ac-Bbif	Genome	NCBI	https://ftp.ncbi.nlm.nih.gov/genomes/all/GCF/000/273/525/GCF_000273525.1_PB_Bifi_bifi_NCIMB_41171_V1/GCF_000273525.1_PB_Bifi_bifi_NCIMB_41171_V1_protein.faa.gz
Bacteria	Terrabacteria	Actinobacteria / Eremiobacteraeota	Coriobacteriia	Coriobacterium glomerans	B-te-Ac-Cglo	Genome	NCBI	https://ftp.ncbi.nlm.nih.gov/genomes/all/GCF/000/195/315/GCF_000195315.1_ASM19531v1/GCF_000195315.1_ASM19531v1_protein.faa.gz
Bacteria	Terrabacteria	Actinobacteria / Eremiobacteraeota	Rubrobacteria	Rubrobacter xylanophilus	B-te-Ac-Rxyl	Genome	NCBI	https://ftp.ncbi.nlm.nih.gov/genomes/all/GCF/000/014/185/GCF_000014185.1_ASM1418v1/GCF_000014185.1_ASM1418v1_protein.faa.gz
Bacteria	Terrabacteria	Chloroflexi / Dormibacteraeota	Chloroflexales	Roseiflexus castenholzii	B-te-Ch-Rcas	Genome	NCBI	https://ftp.ncbi.nlm.nih.gov/genomes/all/GCF/000/017/805/GCF_000017805.1_ASM1780v1/GCF_000017805.1_ASM1780v1_protein.faa.gz
Bacteria	Terrabacteria	Chloroflexi / Dormibacteraeota	Herpetosiphonales	Herpetosiphon aurantiacus	B-te-Ch-Haur	Genome	NCBI	https://ftp.ncbi.nlm.nih.gov/genomes/all/GCF/000/018/565/GCF_000018565.1_ASM1856v1/GCF_000018565.1_ASM1856v1_protein.faa.gz
Bacteria	Terrabacteria	Chloroflexi / Dormibacteraeota	Kallotenuales	Kallotenue papyrolyticum	B-te-Ch-Kpap	Genome	NCBI	https://ftp.ncbi.nlm.nih.gov/genomes/all/GCF/000/526/415/GCF_000526415.1_ASM52641v1/GCF_000526415.1_ASM52641v1_protein.faa.gz
Bacteria	Terrabacteria	CPR	-	bacterium GWE1_Berkelbacteria_39_12	B-te-CP-CBer	Genome	NCBI	https://ftp.ncbi.nlm.nih.gov/genomes/all/GCA/001/029/735/GCA_001029735.1_ASM102973v1/GCA_001029735.1_ASM102973v1_protein.faa.gz
Bacteria	Terrabacteria	CPR	-	bacterium GWC2_OD1_34_28-complete	B-te-CP-COD1	Genome	NCBI	https://ftp.ncbi.nlm.nih.gov/genomes/all/GCA/001/029/775/GCA_001029775.1_ASM102977v1/GCA_001029775.1_ASM102977v1_protein.faa.gz
Bacteria	Terrabacteria	CPR	-	bacterium GWA1_Kazan_50_15-complete	B-te-CP-Ckaz	Genome	NCBI	https://ftp.ncbi.nlm.nih.gov/genomes/all/GCA/001/029/795/GCA_001029795.1_ASM102979v1/GCA_001029795.1_ASM102979v1_protein.faa.gz
Bacteria	Terrabacteria	KD3-62	-	bacterium DG_56	B-te-KD-Kbac	Genome	NCBI	https://ftp.ncbi.nlm.nih.gov/genomes/all/GCA/001/302/805/GCA_001302805.1_ASM130280v1/GCA_001302805.1_ASM130280v1_protein.faa.gz
Bacteria	Terrabacteria	Armatimonadetes	Armatimonadia	Armatimonas rosea	B-te-Ar-Aros	Genome	NCBI	https://ftp.ncbi.nlm.nih.gov/genomes/all/GCF/014/202/505/GCF_014202505.1_ASM1420250v1/GCF_014202505.1_ASM1420250v1_protein.faa.gz
Bacteria	Terrabacteria	Armatimonadetes	Chthonomonadetes	Chthonomonas calidirosea	B-te-Ar-Ccal	Genome	NCBI	https://ftp.ncbi.nlm.nih.gov/genomes/all/GCF/000/427/095/GCF_000427095.1_T49/GCF_000427095.1_T49_protein.faa.gz
Bacteria	Terrabacteria	Armatimonadetes	Fimbriimonadia	Fimbriimonas ginsengisoli	B-te-Ar-Fgin	Genome	NCBI	https://ftp.ncbi.nlm.nih.gov/genomes/all/GCF/000/724/625/GCF_000724625.1_ASM72462v1/GCF_000724625.1_ASM72462v1_protein.faa.gz
Bacteria	Terrabacteria	Fervidibacteria / Abditibacteria	-	Abditibacterium utsteinense	B-te-Fe-Auts	Genome	NCBI	https://ftp.ncbi.nlm.nih.gov/genomes/all/GCF/002/973/605/GCF_002973605.1_ASM297360v1/GCF_002973605.1_ASM297360v1_protein.faa.gz
Bacteria	Terrabacteria	Fervidibacteria / Abditibacteria	-	Abditibacteriales bacterium	B-te-Fe-Abac	Genome	NCBI	https://ftp.ncbi.nlm.nih.gov/genomes/all/GCA/025/055/355/GCA_025055355.1_ASM2505535v1/GCA_025055355.1_ASM2505535v1_protein.faa.gz
Bacteria	Terrabacteria	Fervidibacteria / Abditibacteria	-	Ca. Fervidibacter sacchari	B-te-Fe-Fsac	Genome	NCBI	https://ftp.ncbi.nlm.nih.gov/genomes/all/GCF/024/807/195/GCF_024807195.1_ASM2480719v1/GCF_024807195.1_ASM2480719v1_protein.faa.gz
Bacteria	Terrabacteria	Atribacteria	-	Atribacter laminatus	B-te-At-Alam	Genome	NCBI	https://ftp.ncbi.nlm.nih.gov/genomes/all/GCF/015/775/515/GCF_015775515.1_ASM1577551v1/GCF_015775515.1_ASM1577551v1_protein.faa.gz
Bacteria	Terrabacteria	Synergistetes	Synergistaceae	Synergistes jonesii	B-te-Sy-Sjon	Genome	NCBI	https://ftp.ncbi.nlm.nih.gov/genomes/all/GCF/000/712/295/GCF_000712295.1_sjonesii4.0/GCF_000712295.1_sjonesii4.0_protein.faa.gz
Bacteria	Terrabacteria	Synergistetes	Aminobacteriaceae	Aminobacterium mobile	B-te-Sy-Amob	Genome	NCBI	https://ftp.ncbi.nlm.nih.gov/genomes/all/GCF/000/526/395/GCF_000526395.1_ASM52639v1/GCF_000526395.1_ASM52639v1_protein.faa.gz
Bacteria	Terrabacteria	Synergistetes	Acetomicrobiaceae	Acetomicrobium hydrogeniformans	B-te-Sy-Ahyd	Genome	NCBI	https://ftp.ncbi.nlm.nih.gov/genomes/all/GCF/000/160/455/GCF_000160455.2_ASM16045v2/GCF_000160455.2_ASM16045v2_protein.faa.gz
Bacteria	Terrabacteria	Deinococcus-Thermus	Deinococcales	Deinococcus radiodurans	B-te-De-Drad	Genome	NCBI	https://ftp.ncbi.nlm.nih.gov/genomes/all/GCF/020/546/685/GCF_020546685.1_ASM2054668v1/GCF_020546685.1_ASM2054668v1_protein.faa.gz
Bacteria	Terrabacteria	Deinococcus-Thermus	Thermales	Thermus aquaticus	B-te-De-Taqu	Genome	NCBI	https://ftp.ncbi.nlm.nih.gov/genomes/all/GCF/001/399/775/GCF_001399775.1_ASM139977v1/GCF_001399775.1_ASM139977v1_protein.faa.gz
Bacteria	Terrabacteria	Deinococcus-Thermus	Trueperales	Truepera radiovictrix	B-te-De-Trad	Genome	NCBI	https://ftp.ncbi.nlm.nih.gov/genomes/all/GCF/000/092/425/GCF_000092425.1_ASM9242v1/GCF_000092425.1_ASM9242v1_protein.faa.gz
Bacteria	Terrabacteria	Cryosericota / Caldiserica	-	Ca. Cryosericum hinesii	B-te-Cr-Chin	Genome	NCBI	https://ftp.ncbi.nlm.nih.gov/genomes/all/GCF/003/570/985/GCF_003570985.1_ASM357098v1/GCF_003570985.1_ASM357098v1_protein.faa.gz
Bacteria	Terrabacteria	Cryosericota / Caldiserica	-	Ca. Cryosericum septentrionale	B-te-Cr-Csep	Genome	NCBI	https://ftp.ncbi.nlm.nih.gov/genomes/all/GCF/003/570/995/GCF_003570995.1_ASM357099v1/GCF_003570995.1_ASM357099v1_protein.faa.gz
Bacteria	Terrabacteria	Cryosericota / Caldiserica	-	Ca. Cryosericum terrychapinii	B-te-Cr-Cter	Genome	NCBI	https://ftp.ncbi.nlm.nih.gov/genomes/all/GCF/003/570/925/GCF_003570925.1_ASM357092v1/GCF_003570925.1_ASM357092v1_protein.faa.gz
Bacteria	Terrabacteria	Coprothermobacterota	-	Coprothermobacter platensis	B-te-Co-Cpla	Genome	NCBI	https://ftp.ncbi.nlm.nih.gov/genomes/all/GCF/000/378/005/GCF_000378005.1_ASM37800v1/GCF_000378005.1_ASM37800v1_protein.faa.gz
Bacteria	Terrabacteria	Coprothermobacterota	-	Coprothermobacter proteolyticus	B-te-Co-Cpro	Genome	NCBI	https://ftp.ncbi.nlm.nih.gov/genomes/all/GCF/000/020/945/GCF_000020945.1_ASM2094v1/GCF_000020945.1_ASM2094v1_protein.faa.gz
Bacteria	Terrabacteria	Coprothermobacterota	-	Coprothermobacteraceae bacterium	B-te-Co-Cbac	Genome	NCBI	https://ftp.ncbi.nlm.nih.gov/genomes/all/GCA/013/178/255/GCA_013178255.1_ASM1317825v1/GCA_013178255.1_ASM1317825v1_protein.faa.gz
Bacteria	Terrabacteria	Aerophobetes	-	Ca. Aerophobetes bacterium Ae_b3a	B-te-Ae-AAeb	Genome	NCBI	https://ftp.ncbi.nlm.nih.gov/genomes/all/GCA/005/223/095/GCA_005223095.1_ASM522309v1/GCA_005223095.1_ASM522309v1_protein.faa.gz
Bacteria	Terrabacteria	Aerophobetes	-	Ca. Aerophobetes bacterium ADurb.Bin490	B-te-Ae-AADu	Genome	NCBI	https://ftp.ncbi.nlm.nih.gov/genomes/all/GCA/002/071/675/GCA_002071675.1_ASM207167v1/GCA_002071675.1_ASM207167v1_protein.faa.gz
Bacteria	Terrabacteria	Aerophobetes	-	Aerophobetes bacterium SCGC AAA255-F10	B-te-Ae-ASCG	Genome	NCBI	https://ftp.ncbi.nlm.nih.gov/genomes/all/GCF/000/404/345/GCF_000404345.1_ASM40434v1/GCF_000404345.1_ASM40434v1_protein.faa.gz
Bacteria	Terrabacteria	Fraserbacteria / Bipolaricaulota	-	Ca. Fraserbacteria bacterium	B-te-Fr-Fbac	Genome	NCBI	https://ftp.ncbi.nlm.nih.gov/genomes/all/GCA/011/052/375/GCA_011052375.1_ASM1105237v1/GCA_011052375.1_ASM1105237v1_protein.faa.gz
Bacteria	Terrabacteria	Fraserbacteria / Bipolaricaulota	-	Ca. Bipolaricaulis anaerobius	B-te-Fr-Bana	Genome	NCBI	https://ftp.ncbi.nlm.nih.gov/genomes/all/GCF/900/465/355/GCF_900465355.1_Ran1-1/GCF_900465355.1_Ran1-1_protein.faa.gz
Bacteria	Terrabacteria	Fraserbacteria / Bipolaricaulota	-	Ca. Bipolaricaulis sibiricus	B-te-Fr-Bsib	Genome	NCBI	https://ftp.ncbi.nlm.nih.gov/genomes/all/GCA/004/102/645/GCA_004102645.1_ASM410264v1/GCA_004102645.1_ASM410264v1_protein.faa.gz
Bacteria	Terrabacteria	Thermotogae	Thermotogales	Thermotoga maritima	B-te-Tt-Tmar	Genome	NCBI	https://ftp.ncbi.nlm.nih.gov/genomes/all/GCF/000/230/655/GCF_000230655.2_ASM23065v3/GCF_000230655.2_ASM23065v3_protein.faa.gz
Bacteria	Terrabacteria	Thermotogae	Kosmotogales	Kosmotoga arenicorallina	B-te-Tt-Kare	Genome	NCBI	https://ftp.ncbi.nlm.nih.gov/genomes/all/GCF/001/636/545/GCF_001636545.1_K.arenicorallinaCLCassembly/GCF_001636545.1_K.arenicorallinaCLCassembly_protein.faa.gz
Bacteria	Terrabacteria	Thermotogae	Mesoaciditogales	Mesoaciditoga lauensis	B-te-Tt-Mlau	Genome	NCBI	https://ftp.ncbi.nlm.nih.gov/genomes/all/GCF/000/745/455/GCF_000745455.1_ASM74545v1/GCF_000745455.1_ASM74545v1_protein.faa.gz
Bacteria	Fusobacteria	Fusobacteriaceae	-	Fusobacterium hominis	B-fu-Fu-Fhom	Genome	NCBI	https://ftp.ncbi.nlm.nih.gov/genomes/all/GCF/014/337/255/GCF_014337255.1_ASM1433725v1/GCF_014337255.1_ASM1433725v1_protein.faa.gz
Bacteria	Fusobacteria	Fusobacteriaceae	-	Psychrilyobacter atlanticus	B-fu-Fu-Patl	Genome	NCBI	https://ftp.ncbi.nlm.nih.gov/genomes/all/GCF/000/426/625/GCF_000426625.1_ASM42662v1/GCF_000426625.1_ASM42662v1_protein.faa.gz
Bacteria	Fusobacteria	Leptotrichiaceae	-	Leptotrichia wadei	B-fu-Le-Lwad	Genome	NCBI	https://ftp.ncbi.nlm.nih.gov/genomes/all/GCF/007/990/545/GCF_007990545.2_ASM799054v2/GCF_007990545.2_ASM799054v2_protein.faa.gz
Bacteria	Gracilicutes	Lindowbacteria	-	Ca. Lindowbacteria bacterium RIFCSPLOWO2_12_FULL_62_27	B-gr-Li-L227	Genome	NCBI	https://ftp.ncbi.nlm.nih.gov/genomes/all/GCA/001/784/175/GCA_001784175.1_ASM178417v1/GCA_001784175.1_ASM178417v1_protein.faa.gz
Bacteria	Gracilicutes	Lindowbacteria	-	Ca. Lindowbacteria bacterium RIFCSPLOWO2_02_FULL_62_12	B-gr-Li-L212	Genome	NCBI	https://ftp.ncbi.nlm.nih.gov/genomes/all/GCA/001/782/795/GCA_001782795.1_ASM178279v1/GCA_001782795.1_ASM178279v1_protein.faa.gz
Bacteria	Gracilicutes	Lindowbacteria	-	Ca. Lindowbacteria bacterium NC_groundwater_1553_Pr4_S-0.65um_54_6	B-gr-Li-L546	Genome	NCBI	https://ftp.ncbi.nlm.nih.gov/genomes/all/GCA/016/208/005/GCA_016208005.1_ASM1620800v1/GCA_016208005.1_ASM1620800v1_protein.faa.gz
Bacteria	Gracilicutes	Spirochaetes	Spirochaetales	Borrelia anserina	B-gr-Sp-Bans	Genome	NCBI	https://ftp.ncbi.nlm.nih.gov/genomes/all/GCF/001/936/255/GCF_001936255.1_ASM193625v1/GCF_001936255.1_ASM193625v1_protein.faa.gz
Bacteria	Gracilicutes	Spirochaetes	Leptospirales	Leptospira interrogans	B-gr-Sp-Lint	Genome	NCBI	https://ftp.ncbi.nlm.nih.gov/genomes/all/GCF/002/073/495/GCF_002073495.2_ASM207349v2/GCF_002073495.2_ASM207349v2_protein.faa.gz
Bacteria	Gracilicutes	Spirochaetes	Brachyspirales	Brachyspira aalborgi	B-gr-Sp-Baal	Genome	NCBI	https://ftp.ncbi.nlm.nih.gov/genomes/all/GCF/008/016/755/GCF_008016755.1_ASM801675v1/GCF_008016755.1_ASM801675v1_protein.faa.gz
Bacteria	Gracilicutes	Desantisbacteria	-	Ca. Desantisbacteria bacterium CG_4_9_14_3_um_filter_50_7	B-gr-Ds-DCG4	Genome	NCBI	https://ftp.ncbi.nlm.nih.gov/genomes/all/GCA/002/790/035/GCA_002790035.1_ASM279003v1/GCA_002790035.1_ASM279003v1_protein.faa.gz
Bacteria	Gracilicutes	Desantisbacteria	-	Ca. Desantisbacteria bacterium CG2_30_40_21	B-gr-Ds-DCG2	Genome	NCBI	https://ftp.ncbi.nlm.nih.gov/genomes/all/GCA/001/873/945/GCA_001873945.1_ASM187394v1/GCA_001873945.1_ASM187394v1_protein.faa.gz
Bacteria	Gracilicutes	Desantisbacteria	-	Ca. Desantisbacteria bacterium CG07_land_8_20_14_0_80_39_15	B-gr-Ds-DCG0	Genome	NCBI	https://ftp.ncbi.nlm.nih.gov/genomes/all/GCA/002/779/445/GCA_002779445.1_ASM277944v1/GCA_002779445.1_ASM277944v1_protein.faa.gz
Bacteria	Gracilicutes	Sumerlaeota	-	Ca. Sumerlaea chitinivorans	B-gr-Su-Schi	Genome	NCBI	https://ftp.ncbi.nlm.nih.gov/genomes/all/GCA/003/290/465/GCA_003290465.1_ASM329046v1/GCA_003290465.1_ASM329046v1_protein.faa.gz
Bacteria	Gracilicutes	Sumerlaeota	-	Ca. division BRC1 bacterium SM23_51	B-gr-Su-Bbac	Genome	NCBI	https://ftp.ncbi.nlm.nih.gov/genomes/all/GCA/001/304/075/GCA_001304075.1_ASM130407v1/GCA_001304075.1_ASM130407v1_protein.faa.gz
Bacteria	Gracilicutes	Sumerlaeota	-	Ca. Sumerlaeia bacterium SKW40	B-gr-Su-Sbac	Genome	NCBI	https://ftp.ncbi.nlm.nih.gov/genomes/all/GCA/026/415/575/GCA_026415575.1_ASM2641557v1/GCA_026415575.1_ASM2641557v1_protein.faa.gz
Bacteria	Gracilicutes	Dependentiae	Vermiphilus	Vermiphilus pyriformis	B-gr-Dp-Vpyr	Genome	NCBI	https://ftp.ncbi.nlm.nih.gov/genomes/all/GCA/022/559/525/GCA_022559525.1_ASM2255952v1/GCA_022559525.1_ASM2255952v1_protein.faa.gz
Bacteria	Gracilicutes	Dependentiae	Ca. Babeliaceae	Ca. Babela massiliensis	B-gr-Dp-Bmas	Genome	NCBI	https://ftp.ncbi.nlm.nih.gov/genomes/all/GCF/000/513/475/GCF_000513475.1_Bbla/GCF_000513475.1_Bbla_protein.faa.gz
Bacteria	Gracilicutes	Dependentiae	Ca. Chromulinivoraceae	Ca. Chromulinivorax destructor	B-gr-Dp-Cdes	Genome	NCBI	https://ftp.ncbi.nlm.nih.gov/genomes/all/GCF/003/366/055/GCF_003366055.1_ASM336605v1/GCF_003366055.1_ASM336605v1_protein.faa.gz
Bacteria	Gracilicutes	Epsilonproteobacteria	Campylobacterales	Campylobacter jejuni	B-gr-Ep-Cjej	Genome	NCBI	https://ftp.ncbi.nlm.nih.gov/genomes/all/GCF/000/009/085/GCF_000009085.1_ASM908v1/GCF_000009085.1_ASM908v1_protein.faa.gz
Bacteria	Gracilicutes	Epsilonproteobacteria	Nautiliales	Nautilia profundicola	B-gr-Ep-Npro	Genome	NCBI	https://ftp.ncbi.nlm.nih.gov/genomes/all/GCF/000/021/725/GCF_000021725.1_ASM2172v1/GCF_000021725.1_ASM2172v1_protein.faa.gz
Bacteria	Gracilicutes	Epsilonproteobacteria	Desulfurellales	Hippea maritima	B-gr-Ep-Hmar	Genome	NCBI	https://ftp.ncbi.nlm.nih.gov/genomes/all/GCF/000/194/135/GCF_000194135.1_ASM19413v1/GCF_000194135.1_ASM19413v1_protein.faa.gz
Bacteria	Gracilicutes	Calescamantes	-	Calescamantes bacterium JGI MDM2 SSWTFF-3-M19	B-gr-Ca-CM19	Genome	JGI	https://genome.jgi.doe.gov/portal/CalbacSSWTFF3M19/CalbacSSWTFF3M19.download.html
Bacteria	Gracilicutes	Calescamantes	-	Calescamantes bacterium JGI MDM2 SSWTFF-3-I7	B-gr-Ca-CbI7	Genome	JGI	https://genome.jgi.doe.gov/portal/CalbacMSSWTFF3I7_FD/CalbacMSSWTFF3I7_FD.download.html
Bacteria	Gracilicutes	Calescamantes	-	Calescamantes bacterium JGI MDM2 SSWsed-3-D14	B-gr-Ca-CD14	Genome	JGI	https://genome.jgi.doe.gov/portal/CalbacSSWsed3D14_FD/CalbacSSWsed3D14_FD.download.html
Bacteria	Gracilicutes	Aquificae	Aquificaceae	Aquifex aeolicus	B-gr-Aq-Aaeo	Genome	NCBI	https://ftp.ncbi.nlm.nih.gov/genomes/all/GCF/000/008/625/GCF_000008625.1_ASM862v1/GCF_000008625.1_ASM862v1_protein.faa.gz
Bacteria	Gracilicutes	Aquificae	Hydrogenothermaceae	Hydrogenothermus marinus	B-gr-Aq-Hmar	Genome	NCBI	https://ftp.ncbi.nlm.nih.gov/genomes/all/GCF/003/688/665/GCF_003688665.1_ASM368866v1/GCF_003688665.1_ASM368866v1_protein.faa.gz
Bacteria	Gracilicutes	Aquificae	Desulfurobacteriaceae	Desulfurobacterium thermolithotrophum	B-gr-Aq-Dthe	Genome	NCBI	https://ftp.ncbi.nlm.nih.gov/genomes/all/GCF/000/191/045/GCF_000191045.1_ASM19104v1/GCF_000191045.1_ASM19104v1_protein.faa.gz
Bacteria	Gracilicutes	Acidobacteria / Fischerbacteria / Aminicenantes	Acidobacteria	Acidobacterium capsulatum	B-gr-Af-Acap	Genome	NCBI	https://ftp.ncbi.nlm.nih.gov/genomes/all/GCF/000/022/565/GCF_000022565.1_ASM2256v1/GCF_000022565.1_ASM2256v1_protein.faa.gz
Bacteria	Gracilicutes	Acidobacteria / Fischerbacteria / Aminicenantes	Fischerbacteria	Ca. Fischerbacteria bacterium RBG_13_37_8	B-gr-Af-Fbac	Genome	NCBI	https://ftp.ncbi.nlm.nih.gov/genomes/all/GCA/001/780/385/GCA_001780385.1_ASM178038v1/GCA_001780385.1_ASM178038v1_protein.faa.gz
Bacteria	Gracilicutes	Acidobacteria / Fischerbacteria / Aminicenantes	Aminicenantes	Ca. Aminicenantes bacterium AC-335-A11	B-gr-Af-Abac	Genome	NCBI	https://ftp.ncbi.nlm.nih.gov/genomes/all/GCA/024/179/025/GCA_024179025.1_ASM2417902v1/GCA_024179025.1_ASM2417902v1_protein.faa.gz
Bacteria	Gracilicutes	Methylomirabilia	-	Ca. Methylomirabilis limnetica	B-gr-Me-Mlim	Genome	NCBI	https://ftp.ncbi.nlm.nih.gov/genomes/all/GCF/003/044/035/GCF_003044035.1_ASM304403v1/GCF_003044035.1_ASM304403v1_protein.faa.gz
Bacteria	Gracilicutes	Methylomirabilia	-	Ca. Methylomirabilis oxyfera	B-gr-Me-Moxy	Genome	NCBI	https://ftp.ncbi.nlm.nih.gov/genomes/all/GCA/000/091/165/GCA_000091165.1_ASM9116v1/GCA_000091165.1_ASM9116v1_protein.faa.gz
Bacteria	Gracilicutes	Methylomirabilia	-	Ca. Methylomirabilis lanthanidiphila	B-gr-Me-Mlan	Genome	NCBI	https://ftp.ncbi.nlm.nih.gov/genomes/all/GCA/902/196/205/GCA_902196205.1_DAMOMELA/GCA_902196205.1_DAMOMELA_protein.faa.gz
Bacteria	Gracilicutes	Rokubacteria	-	Ca. Rokubacteria bacterium 13_1_20CM_2_69_58	B-gr-Ro-R131	Genome	NCBI	https://ftp.ncbi.nlm.nih.gov/genomes/all/GCA/001/920/495/GCA_001920495.1_ASM192049v1/GCA_001920495.1_ASM192049v1_protein.faa.gz
Bacteria	Gracilicutes	Rokubacteria	-	Ca. Rokubacteria bacterium RIFCSPLOWO2_12_FULL_73_47	B-gr-Ro-RRIF	Genome	NCBI	https://ftp.ncbi.nlm.nih.gov/genomes/all/GCA/001/790/345/GCA_001790345.1_ASM179034v1/GCA_001790345.1_ASM179034v1_protein.faa.gz
Bacteria	Gracilicutes	Rokubacteria	-	Ca. Rokubacteria bacterium GWC2_70_24	B-gr-Ro-RGWC	Genome	NCBI	https://ftp.ncbi.nlm.nih.gov/genomes/all/GCA/001/790/235/GCA_001790235.1_ASM179023v1/GCA_001790235.1_ASM179023v1_protein.faa.gz
Bacteria	Gracilicutes	Schekmanbacteria	-	Ca. Schekmanbacteria bacterium RIFCSPLOWO2_12_FULL_38_15	B-gr-Sc-SRIF	Genome	NCBI	https://ftp.ncbi.nlm.nih.gov/genomes/all/GCA/001/790/865/GCA_001790865.1_ASM179086v1/GCA_001790865.1_ASM179086v1_protein.faa.gz
Bacteria	Gracilicutes	Schekmanbacteria	-	Ca. Schekmanbacteria bacterium RBG_16_38_11	B-gr-Sc-SRGB	Genome	NCBI	https://ftp.ncbi.nlm.nih.gov/genomes/all/GCA/001/790/715/GCA_001790715.1_ASM179071v1/GCA_001790715.1_ASM179071v1_protein.faa.gz
Bacteria	Gracilicutes	Schekmanbacteria	-	Ca. Schekmanbacteria bacterium GWA2_38_9	B-gr-Sc-SGWA	Genome	NCBI	https://ftp.ncbi.nlm.nih.gov/genomes/all/GCA/001/790/675/GCA_001790675.1_ASM179067v1/GCA_001790675.1_ASM179067v1_protein.faa.gz
Bacteria	Gracilicutes	Tectomicrobia / Nitrospinae	-	Nitrospina gracilis	B-gr-Te-Ngra	Genome	NCBI	https://ftp.ncbi.nlm.nih.gov/genomes/all/GCF/000/341/545/GCF_000341545.2_ASM34154v2/GCF_000341545.2_ASM34154v2_protein.faa.gz
Bacteria	Gracilicutes	Tectomicrobia / Nitrospinae	-	Ca. Nitrohelix vancouverensis	B-gr-Te-Nvan	Genome	NCBI	https://ftp.ncbi.nlm.nih.gov/genomes/all/GCA/015/698/305/GCA_015698305.1_ASM1569830v1/GCA_015698305.1_ASM1569830v1_protein.faa.gz
Bacteria	Gracilicutes	Tectomicrobia / Nitrospinae	-	Ca. Entotheonella gemina	B-gr-Te-Egem	Genome	NCBI	https://ftp.ncbi.nlm.nih.gov/genomes/all/GCA/000/522/445/GCA_000522445.1_v3/GCA_000522445.1_v3_protein.faa.gz
Bacteria	Gracilicutes	Chrysiogenetes	-	Chrysiogenes arsenatis	B-gr-Ch-Cars	Genome	NCBI	https://ftp.ncbi.nlm.nih.gov/genomes/all/GCF/000/469/585/GCF_000469585.1_Chrysiogenes_arsenatis/GCF_000469585.1_Chrysiogenes_arsenatis_protein.faa.gz
Bacteria	Gracilicutes	Chrysiogenetes	-	Desulfurispira natronophila	B-gr-Ch-Dnat	Genome	NCBI	https://ftp.ncbi.nlm.nih.gov/genomes/all/GCF/014/203/025/GCF_014203025.1_ASM1420302v1/GCF_014203025.1_ASM1420302v1_protein.faa.gz
Bacteria	Gracilicutes	Chrysiogenetes	-	Desulfurispirillum indicum	B-gr-Ch-Dind	Genome	NCBI	https://ftp.ncbi.nlm.nih.gov/genomes/all/GCF/000/177/635/GCF_000177635.2_ASM17763v2/GCF_000177635.2_ASM17763v2_protein.faa.gz
Bacteria	Gracilicutes	Deferribacteres	Deferribacteraceae	Deferribacter desulfuricans	B-gr-Df-Ddes	Genome	NCBI	https://ftp.ncbi.nlm.nih.gov/genomes/all/GCF/000/010/985/GCF_000010985.1_ASM1098v1/GCF_000010985.1_ASM1098v1_protein.faa.gz
Bacteria	Gracilicutes	Deferribacteres	Calditerrivibrionaceae	Calditerrivibrio nitroreducens	B-gr-Df-Cnit	Genome	NCBI	https://ftp.ncbi.nlm.nih.gov/genomes/all/GCF/000/183/405/GCF_000183405.1_ASM18340v1/GCF_000183405.1_ASM18340v1_protein.faa.gz
Bacteria	Gracilicutes	Deferribacteres	Mucispirillaceae	Mucispirillum schaedleri	B-gr-Df-Msch	Genome	NCBI	https://ftp.ncbi.nlm.nih.gov/genomes/all/GCF/000/487/995/GCF_000487995.2_ASM48799v2/GCF_000487995.2_ASM48799v2_protein.faa.gz
Bacteria	Gracilicutes	Nitrospirae	Nitrospirales	Nitrospira lenta	B-gr-Ni-Nlen	Genome	NCBI	https://ftp.ncbi.nlm.nih.gov/genomes/all/GCF/900/403/705/GCF_900403705.1_NTLENBS10/GCF_900403705.1_NTLENBS10_protein.faa.gz
Bacteria	Gracilicutes	Nitrospirae	Ca. Troglogloeales	Ca. Manganitrophus morganii	B-gr-Ni-Mmor	Genome	NCBI	https://ftp.ncbi.nlm.nih.gov/genomes/all/GCA/021/651/075/GCA_021651075.1_ASM2165107v1/GCA_021651075.1_ASM2165107v1_protein.faa.gz
Bacteria	Gracilicutes	Nitrospirae	Thermodesulfovibrionales	Thermodesulfovibrio thiophilus	B-gr-Ni-Tthi	Genome	NCBI	https://ftp.ncbi.nlm.nih.gov/genomes/all/GCF/000/423/865/GCF_000423865.1_ASM42386v1/GCF_000423865.1_ASM42386v1_protein.faa.gz
Bacteria	Gracilicutes	Ca. Lambdaproteobacteria	-	Ca. Lambdaproteobacteria bacterium RIFOXYD12_FULL_49_8	B-gr-La-L498	Genome	NCBI	https://ftp.ncbi.nlm.nih.gov/genomes/all/GCA/001/781/965/GCA_001781965.1_ASM178196v1/GCA_001781965.1_ASM178196v1_protein.faa.gz
Bacteria	Gracilicutes	Ca. Lambdaproteobacteria	-	Ca. Lambdaproteobacteria bacterium RIFOXYD2_FULL_50_16	B-gr-La-L016	Genome	NCBI	https://ftp.ncbi.nlm.nih.gov/genomes/all/GCA/001/783/695/GCA_001783695.1_ASM178369v1/GCA_001783695.1_ASM178369v1_protein.faa.gz
Bacteria	Gracilicutes	Ca. Lambdaproteobacteria	-	Ca. Lambdaproteobacteria bacterium RIFOXYC1_FULL_56_13	B-gr-La-L613	Genome	NCBI	https://ftp.ncbi.nlm.nih.gov/genomes/all/GCA/001/783/655/GCA_001783655.1_ASM178365v1/GCA_001783655.1_ASM178365v1_protein.faa.gz
Bacteria	Gracilicutes	Deltaproteobacteria / Oligoflexia / Dadabacteria / Thermodesulfobacteria	Deltaproteobacteria	Bradymonas sediminis	B-gr-De-Bsed	Genome	NCBI	https://ftp.ncbi.nlm.nih.gov/genomes/all/GCF/003/258/315/GCF_003258315.1_ASM325831v1/GCF_003258315.1_ASM325831v1_protein.faa.gz
Bacteria	Gracilicutes	Deltaproteobacteria / Oligoflexia / Dadabacteria / Thermodesulfobacteria	Oligoflexia	Oligoflexus tunisiensis	B-gr-De-Otun	Genome	NCBI	https://ftp.ncbi.nlm.nih.gov/genomes/all/GCF/001/748/245/GCF_001748245.1_ASM174824v1/GCF_001748245.1_ASM174824v1_protein.faa.gz
Bacteria	Gracilicutes	Deltaproteobacteria / Oligoflexia / Dadabacteria / Thermodesulfobacteria	Thermodesulfobacteria	Thermodesulfobacterium thermophilum	B-gr-De-Tthe	Genome	NCBI	https://ftp.ncbi.nlm.nih.gov/genomes/all/GCF/000/421/605/GCF_000421605.1_ASM42160v1/GCF_000421605.1_ASM42160v1_protein.faa.gz
Bacteria	Gracilicutes	Alphaproteobacteria	Rhodospirillales	Rhodospirillum rubrum	B-gr-Al-Rrub	Genome	NCBI	https://ftp.ncbi.nlm.nih.gov/genomes/all/GCF/000/225/955/GCF_000225955.1_ASM22595v1/GCF_000225955.1_ASM22595v1_protein.faa.gz
Bacteria	Gracilicutes	Alphaproteobacteria	Rhodospirillales	Thalassobaculum litoreum	B-gr-Al-Tlit	Genome	NCBI	https://ftp.ncbi.nlm.nih.gov/genomes/all/GCF/900/102/465/GCF_900102465.1_IMG-taxon_2599185271_annotated_assembly/GCF_900102465.1_IMG-taxon_2599185271_annotated_assembly_protein.faa.gz
Bacteria	Gracilicutes	Alphaproteobacteria	Rhodospirillales	Zavarzinia compransoris	B-gr-Al-Zcom	Genome	NCBI	https://ftp.ncbi.nlm.nih.gov/genomes/all/GCF/003/173/055/GCF_003173055.1_ASM317305v1/GCF_003173055.1_ASM317305v1_protein.faa.gz
Bacteria	Gracilicutes	Alphaproteobacteria	Rhizobiales	Agrobacterium tumefaciens	B-gr-Al-Atum	Genome	NCBI	https://ftp.ncbi.nlm.nih.gov/genomes/all/GCF/003/667/905/GCF_003667905.1_ASM366790v1/GCF_003667905.1_ASM366790v1_protein.faa.gz
Bacteria	Gracilicutes	Alphaproteobacteria	Rhizobiales	Devosia riboflavina	B-gr-Al-Drib	Genome	NCBI	https://ftp.ncbi.nlm.nih.gov/genomes/all/GCF/000/743/575/GCF_000743575.1_ASM74357v1/GCF_000743575.1_ASM74357v1_protein.faa.gz
Bacteria	Gracilicutes	Alphaproteobacteria	Rhizobiales	Parvibaculum lavamentivorans	B-gr-Al-Plav	Genome	NCBI	https://ftp.ncbi.nlm.nih.gov/genomes/all/GCF/000/017/565/GCF_000017565.1_ASM1756v1/GCF_000017565.1_ASM1756v1_protein.faa.gz
Bacteria	Gracilicutes	Alphaproteobacteria	Caulobacterales	Caulobacter mirabilis	B-gr-Al-Cmir	Genome	NCBI	https://ftp.ncbi.nlm.nih.gov/genomes/all/GCF/002/749/615/GCF_002749615.1_ASM274961v1/GCF_002749615.1_ASM274961v1_protein.faa.gz
Bacteria	Gracilicutes	Alphaproteobacteria	Caulobacterales	Aquidulcibacter paucihalophilus	B-gr-Al-Apau	Genome	NCBI	https://ftp.ncbi.nlm.nih.gov/genomes/all/GCF/002/105/465/GCF_002105465.1_ASM210546v1/GCF_002105465.1_ASM210546v1_protein.faa.gz
Bacteria	Gracilicutes	Alphaproteobacteria	Caulobacterales	Asticcacaulis benevestitus	B-gr-Al-Aben	Genome	NCBI	https://ftp.ncbi.nlm.nih.gov/genomes/all/GCF/000/376/105/GCF_000376105.1_ASM37610v1/GCF_000376105.1_ASM37610v1_protein.faa.gz
Bacteria	Gracilicutes	Alphaproteobacteria	Rhodobacterales	Neomegalonema perideroedes	B-gr-Al-Nper	Genome	NCBI	https://ftp.ncbi.nlm.nih.gov/genomes/all/GCF/000/374/145/GCF_000374145.1_ASM37414v1/GCF_000374145.1_ASM37414v1_protein.faa.gz
Bacteria	Gracilicutes	Alphaproteobacteria	Rhodobacterales	Paracoccus denitrificans	B-gr-Al-Pden	Genome	NCBI	https://ftp.ncbi.nlm.nih.gov/genomes/all/GCF/000/203/895/GCF_000203895.1_ASM20389v1/GCF_000203895.1_ASM20389v1_protein.faa.gz
Bacteria	Gracilicutes	Alphaproteobacteria	Rhodobacterales	Roseobacter litoralis	B-gr-Al-Rlit	Genome	NCBI	https://ftp.ncbi.nlm.nih.gov/genomes/all/GCF/000/154/785/GCF_000154785.2_ASM15478v2/GCF_000154785.2_ASM15478v2_protein.faa.gz
Bacteria	Gracilicutes	Alphaproteobacteria	Sphingomonadales	Sphingomonas paucimobilis	B-gr-Al-Spau	Genome	NCBI	https://ftp.ncbi.nlm.nih.gov/genomes/all/GCF/016/027/095/GCF_016027095.1_ASM1602709v1/GCF_016027095.1_ASM1602709v1_protein.faa.gz
Bacteria	Gracilicutes	Alphaproteobacteria	Sphingomonadales	Sphingosinicella humi	B-gr-Al-Shum	Genome	NCBI	https://ftp.ncbi.nlm.nih.gov/genomes/all/GCF/003/129/465/GCF_003129465.1_ASM312946v1/GCF_003129465.1_ASM312946v1_protein.faa.gz
Bacteria	Gracilicutes	Alphaproteobacteria	Sphingomonadales	Zymomonas mobilis	B-gr-Al-Zmob	Genome	NCBI	https://ftp.ncbi.nlm.nih.gov/genomes/all/GCF/000/498/655/GCF_000498655.1_ASM49865v1/GCF_000498655.1_ASM49865v1_protein.faa.gz
Bacteria	Gracilicutes	Alphaproteobacteria	Sneathiellales	Sneathiella chinensis	B-gr-Al-Schi	Genome	NCBI	https://ftp.ncbi.nlm.nih.gov/genomes/all/GCF/012/720/115/GCF_012720115.1_ASM1272011v1/GCF_012720115.1_ASM1272011v1_protein.faa.gz
Bacteria	Gracilicutes	Alphaproteobacteria	Sneathiellales	Sneathiella marina	B-gr-Al-Smar	Genome	NCBI	https://ftp.ncbi.nlm.nih.gov/genomes/all/GCF/023/746/535/GCF_023746535.1_ASM2374653v1/GCF_023746535.1_ASM2374653v1_protein.faa.gz
Bacteria	Gracilicutes	Alphaproteobacteria	Sneathiellales	Oceanibacterium hippocampi	B-gr-Al-Ohip	Genome	NCBI	https://ftp.ncbi.nlm.nih.gov/genomes/all/GCF/900/172/325/GCF_900172325.1_O.hippocampi_CECT7691_Spades_Prokka/GCF_900172325.1_O.hippocampi_CECT7691_Spades_Prokka_protein.faa.gz
Bacteria	Gracilicutes	Alphaproteobacteria	Geminicoccaceae	Geminicoccus roseus	B-gr-Al-Gros	Genome	NCBI	https://ftp.ncbi.nlm.nih.gov/genomes/all/GCF/000/427/665/GCF_000427665.1_ASM42766v1/GCF_000427665.1_ASM42766v1_protein.faa.gz
Bacteria	Gracilicutes	Alphaproteobacteria	Geminicoccaceae	Arboricoccus pini	B-gr-Al-Apin	Genome	NCBI	https://ftp.ncbi.nlm.nih.gov/genomes/all/GCF/900/187/945/GCF_900187945.1_IMG-taxon_2693429500_annotated_assembly/GCF_900187945.1_IMG-taxon_2693429500_annotated_assembly_protein.faa.gz
Bacteria	Gracilicutes	Alphaproteobacteria	Geminicoccaceae	Tistrella mobilis	B-gr-Al-Tmob	Genome	NCBI	https://ftp.ncbi.nlm.nih.gov/genomes/all/GCF/000/264/455/GCF_000264455.2_ASM26445v2/GCF_000264455.2_ASM26445v2_protein.faa.gz
Bacteria	Gracilicutes	Alphaproteobacteria	Pelagibacterales	Ca. Pelagibacter ubique	B-gr-Al-Pubi	Genome	NCBI	https://ftp.ncbi.nlm.nih.gov/genomes/all/GCF/000/012/345/GCF_000012345.1_ASM1234v1/GCF_000012345.1_ASM1234v1_protein.faa.gz
Bacteria	Gracilicutes	Alphaproteobacteria	Pelagibacterales	Ca. Pelagibacter giovannonii	B-gr-Al-Pgio	Genome	NCBI	https://ftp.ncbi.nlm.nih.gov/genomes/all/GCF/012/276/695/GCF_012276695.1_ASM1227669v1/GCF_012276695.1_ASM1227669v1_protein.faa.gz
Bacteria	Gracilicutes	Alphaproteobacteria	Pelagibacterales	Ca. Fonsibacter ubiquis	B-gr-Al-Fubi	Genome	NCBI	https://ftp.ncbi.nlm.nih.gov/genomes/all/GCF/002/688/585/GCF_002688585.1_ASM268858v1/GCF_002688585.1_ASM268858v1_protein.faa.gz
Bacteria	Gracilicutes	Alphaproteobacteria	HIMB59	Alphaproteobacterium HIMB59	B-gr-Al-AHIM	Genome	NCBI	https://ftp.ncbi.nlm.nih.gov/genomes/all/GCA/000/299/115/GCA_000299115.1_ASM29911v1/GCA_000299115.1_ASM29911v1_protein.faa.gz
Bacteria	Gracilicutes	Alphaproteobacteria	Holosporales	Holospora obtusa	B-gr-Al-Hobt	Genome	NCBI	https://ftp.ncbi.nlm.nih.gov/genomes/all/GCF/000/469/665/GCF_000469665.2_ASM46966v2/GCF_000469665.2_ASM46966v2_protein.faa.gz
Bacteria	Gracilicutes	Alphaproteobacteria	Holosporales	Ca. Paracaedibacter symbiosus	B-gr-Al-Psym	Genome	NCBI	https://ftp.ncbi.nlm.nih.gov/genomes/all/GCF/000/757/605/GCF_000757605.1_ASM75760v1/GCF_000757605.1_ASM75760v1_protein.faa.gz
Bacteria	Gracilicutes	Alphaproteobacteria	Holosporales	Ca. Nucleicultrix amoebiphila	B-gr-Al-Namo	Genome	NCBI	https://ftp.ncbi.nlm.nih.gov/genomes/all/GCF/002/117/145/GCF_002117145.1_ASM211714v1/GCF_002117145.1_ASM211714v1_protein.faa.gz
Bacteria	Gracilicutes	Alphaproteobacteria	Rickettsiales	Rickettsia prowazekii	B-gr-Al-Rpro	Genome	NCBI	https://ftp.ncbi.nlm.nih.gov/genomes/all/GCF/000/277/165/GCF_000277165.1_ASM27716v1/GCF_000277165.1_ASM27716v1_protein.faa.gz
Bacteria	Gracilicutes	Alphaproteobacteria	Rickettsiales	Anaplasma marginale	B-gr-Al-Amar	Genome	NCBI	https://ftp.ncbi.nlm.nih.gov/genomes/all/GCF/000/020/305/GCF_000020305.1_ASM2030v1/GCF_000020305.1_ASM2030v1_protein.faa.gz
Bacteria	Gracilicutes	Alphaproteobacteria	Rickettsiales	Ca. Midichloria mitochondrii	B-gr-Al-Mmit	Genome	NCBI	https://ftp.ncbi.nlm.nih.gov/genomes/all/GCF/000/219/355/GCF_000219355.1_ASM21935v1/GCF_000219355.1_ASM21935v1_protein.faa.gz
Bacteria	Gracilicutes	MarineProteo1	-	Proteobacteria bacterium UBA2136	B-gr-Mp-A136	Genome	NCBI	https://ftp.ncbi.nlm.nih.gov/genomes/all/GCA/002/689/455/GCA_002689455.1_ASM268945v1/GCA_002689455.1_ASM268945v1_protein.faa.gz
Bacteria	Gracilicutes	MarineProteo1	-	Proteobacteria bacterium UBA6156	B-gr-Mp-A56a	Genome	NCBI	https://ftp.ncbi.nlm.nih.gov/genomes/all/GCA/005/768/725/GCA_005768725.1_ASM576872v1/GCA_005768725.1_ASM576872v1_protein.faa.gz
Bacteria	Gracilicutes	MarineProteo1	-	Proteobacteria bacterium UBA6156	B-gr-Mp-A56b	Genome	NCBI	https://ftp.ncbi.nlm.nih.gov/genomes/all/GCA/002/791/805/GCA_002791805.1_ASM279180v1/GCA_002791805.1_ASM279180v1_protein.faa.gz
Bacteria	Gracilicutes	Magnetococcia	-	Magnetococcus marinus	B-gr-Mg-Mmar	Genome	NCBI	https://ftp.ncbi.nlm.nih.gov/genomes/all/GCF/000/014/865/GCF_000014865.1_ASM1486v1/GCF_000014865.1_ASM1486v1_protein.faa.gz
Bacteria	Gracilicutes	Magnetococcia	-	Magnetofaba australis	B-gr-Mg-Maus	Genome	NCBI	https://ftp.ncbi.nlm.nih.gov/genomes/all/GCF/002/109/495/GCF_002109495.1_ASM210949v1/GCF_002109495.1_ASM210949v1_protein.faa.gz
Bacteria	Gracilicutes	Magnetococcia	-	Ca. Magnetaquicoccus inordinatus	B-gr-Mg-Mino	Genome	NCBI	https://ftp.ncbi.nlm.nih.gov/genomes/all/GCF/004/217/665/GCF_004217665.1_ASM421766v1/GCF_004217665.1_ASM421766v1_protein.faa.gz
Bacteria	Gracilicutes	Zetaproteobacteria	-	Mariprofundus ferrooxydans	B-gr-Ze-Mfer	Genome	NCBI	https://ftp.ncbi.nlm.nih.gov/genomes/all/GCF/011/947/535/GCF_011947535.1_ASM1194753v1/GCF_011947535.1_ASM1194753v1_protein.faa.gz
Bacteria	Gracilicutes	Zetaproteobacteria	-	Mariprofundus aestuarium	B-gr-Ze-Maes	Genome	NCBI	https://ftp.ncbi.nlm.nih.gov/genomes/all/GCF/002/795/805/GCF_002795805.1_ASM279580v1/GCF_002795805.1_ASM279580v1_protein.faa.gz
Bacteria	Gracilicutes	Zetaproteobacteria	-	Ghiorsea bivora	B-gr-Ze-Gbiv	Genome	NCBI	https://ftp.ncbi.nlm.nih.gov/genomes/all/GCF/000/744/415/GCF_000744415.1_ASM74441v1/GCF_000744415.1_ASM74441v1_protein.faa.gz
Bacteria	Gracilicutes	Gammaproteobacteria	Enterobacterales	Escherichia coli	B-gr-Ga-Ecol	Genome	NCBI	https://ftp.ncbi.nlm.nih.gov/genomes/all/GCF/000/005/845/GCF_000005845.2_ASM584v2/GCF_000005845.2_ASM584v2_protein.faa.gz
Bacteria	Gracilicutes	Gammaproteobacteria	Legionellales	Legionella pneumophila	B-gr-Ga-Lpne	Genome	NCBI	https://ftp.ncbi.nlm.nih.gov/genomes/all/GCF/001/753/085/GCF_001753085.1_ASM175308v1/GCF_001753085.1_ASM175308v1_protein.faa.gz
Bacteria	Gracilicutes	Gammaproteobacteria	Oceanospirillales	Oceanospirillum maris	B-gr-Ga-Omar	Genome	NCBI	https://ftp.ncbi.nlm.nih.gov/genomes/all/GCF/000/422/865/GCF_000422865.1_ASM42286v1/GCF_000422865.1_ASM42286v1_protein.faa.gz
Bacteria	Gracilicutes	Acidithiobacillia	Acidithiobacillaceae	Acidithiobacillus ferrooxidans	B-gr-Ac-Afer	Genome	NCBI	https://ftp.ncbi.nlm.nih.gov/genomes/all/GCF/013/462/805/GCF_013462805.1_ASM1346280v1/GCF_013462805.1_ASM1346280v1_protein.faa.gz
Bacteria	Gracilicutes	Acidithiobacillia	Acidithiobacillaceae	Acidithiobacillus sulfuriphilus	B-gr-Ac-Asul	Genome	NCBI	https://ftp.ncbi.nlm.nih.gov/genomes/all/GCF/003/721/225/GCF_003721225.1_ASM372122v1/GCF_003721225.1_ASM372122v1_protein.faa.gz
Bacteria	Gracilicutes	Acidithiobacillia	Thermithiobacillaceae	Thermithiobacillus tepidarius	B-gr-Ac-Ttep	Genome	NCBI	https://ftp.ncbi.nlm.nih.gov/genomes/all/GCF/000/423/825/GCF_000423825.1_ASM42382v1/GCF_000423825.1_ASM42382v1_protein.faa.gz
Bacteria	Gracilicutes	Acidithiobacillia / Muproteobacteria	-	Ca. Muproteobacteria bacterium RIFCSPHIGHO2_02_FULL_65_16	B-gr-Mu-MRIF	Genome	NCBI	https://ftp.ncbi.nlm.nih.gov/genomes/all/GCA/001/786/715/GCA_001786715.1_ASM178671v1/GCA_001786715.1_ASM178671v1_protein.faa.gz
Bacteria	Gracilicutes	Acidithiobacillia / Muproteobacteria	-	Ca. Muproteobacteria bacterium RBG_16_64_11	B-gr-Mu-M411	Genome	NCBI	https://ftp.ncbi.nlm.nih.gov/genomes/all/GCA/001/786/655/GCA_001786655.1_ASM178665v1/GCA_001786655.1_ASM178665v1_protein.faa.gz
Bacteria	Gracilicutes	Acidithiobacillia / Muproteobacteria	-	Ca. Muproteobacteria bacterium RBG_19FT_COMBO_61_10	B-gr-Mu-M110	Genome	NCBI	https://ftp.ncbi.nlm.nih.gov/genomes/all/GCA/001/786/665/GCA_001786665.1_ASM178666v1/GCA_001786665.1_ASM178666v1_protein.faa.gz
Bacteria	Gracilicutes	Betaproteobacteria / Hydrogenophilalia	Burkholderiales	Burkholderia cepacia	B-gr-Be-Bcep	Genome	NCBI	https://ftp.ncbi.nlm.nih.gov/genomes/all/GCF/009/586/235/GCF_009586235.1_ASM958623v1/GCF_009586235.1_ASM958623v1_protein.faa.gz
Bacteria	Gracilicutes	Betaproteobacteria / Hydrogenophilalia	Neisseriales	Neisseria elongata	B-gr-Be-Nelo	Genome	NCBI	https://ftp.ncbi.nlm.nih.gov/genomes/all/GCF/003/351/545/GCF_003351545.1_ASM335154v1/GCF_003351545.1_ASM335154v1_protein.faa.gz
Bacteria	Gracilicutes	Betaproteobacteria / Hydrogenophilalia	Hydrogenophilalia	Hydrogenophilus thermoluteolus	B-gr-Be-Hthe	Genome	NCBI	https://ftp.ncbi.nlm.nih.gov/genomes/all/GCF/003/574/215/GCF_003574215.1_ASM357421v1/GCF_003574215.1_ASM357421v1_protein.faa.gz
Bacteria	Gracilicutes	Poribacteria	-	Ca. Poribacteria bacterium NC_groundwater_52_Pr7_S2p5_51_20	B-gr-Po-P120	Genome	NCBI	https://ftp.ncbi.nlm.nih.gov/genomes/all/GCA/016/178/185/GCA_016178185.1_ASM1617818v1/GCA_016178185.1_ASM1617818v1_protein.faa.gz
Bacteria	Gracilicutes	Poribacteria	-	Ca. Poribacteria bacterium UWMA-0113	B-gr-Po-PUWM	Genome	NCBI	https://ftp.ncbi.nlm.nih.gov/genomes/all/GCA/012/964/025/GCA_012964025.1_ASM1296402v1/GCA_012964025.1_ASM1296402v1_protein.faa.gz
Bacteria	Gracilicutes	Poribacteria	-	Ca. Poribacteria bacterium RHO3_bin_51	B-gr-Po-PRHO	Genome	NCBI	https://ftp.ncbi.nlm.nih.gov/genomes/all/GCA/028/818/995/GCA_028818995.1_ASM2881899v1/GCA_028818995.1_ASM2881899v1_protein.faa.gz
Bacteria	Gracilicutes	Planctomycetes	Planctomycetia	Planctomyces bekefii	B-gr-Pl-Pbek	Genome	NCBI	https://ftp.ncbi.nlm.nih.gov/genomes/all/GCA/007/922/685/GCA_007922685.1_ASM792268v1/GCA_007922685.1_ASM792268v1_protein.faa.gz
Bacteria	Gracilicutes	Planctomycetes	Phycisphaerae	Phycisphaera mikurensis	B-gr-Pl-Pmik	Genome	NCBI	https://ftp.ncbi.nlm.nih.gov/genomes/all/GCF/000/284/115/GCF_000284115.1_ASM28411v1/GCF_000284115.1_ASM28411v1_protein.faa.gz
Bacteria	Gracilicutes	Planctomycetes	Ca. Brocadiia	Ca. Brocadia caroliniensis	B-gr-Pl-Bcar	Genome	NCBI	https://ftp.ncbi.nlm.nih.gov/genomes/all/GCA/002/009/475/GCA_002009475.1_ASM200947v1/GCA_002009475.1_ASM200947v1_protein.faa.gz
Bacteria	Gracilicutes	Hydrogenedentes	-	Ca. Hydrogenedentes bacterium CG1_02_42_14	B-gr-Hy-Hbac	Genome	NCBI	https://ftp.ncbi.nlm.nih.gov/genomes/all/GCA/001/871/695/GCA_001871695.1_ASM187169v1/GCA_001871695.1_ASM187169v1_protein.faa.gz
Bacteria	Gracilicutes	Hydrogenedentes	-	Ca. Hydrogenedentes bacterium ADurb.Bin170	B-gr-Hy-HADu	Genome	NCBI	https://ftp.ncbi.nlm.nih.gov/genomes/all/GCA/002/070/275/GCA_002070275.1_ASM207027v1/GCA_002070275.1_ASM207027v1_protein.faa.gz
Bacteria	Gracilicutes	Hydrogenedentes	-	Ca. Hydrogenedentes bacterium CG07_land_8_20_14_0_80_42_17	B-gr-Hy-HCG0	Genome	NCBI	https://ftp.ncbi.nlm.nih.gov/genomes/all/GCA/002/780/065/GCA_002780065.1_ASM278006v1/GCA_002780065.1_ASM278006v1_protein.faa.gz
Bacteria	Gracilicutes	Abyssubacteria	-	Ca. Abyssubacteria bacterium SURF_5	B-gr-Ab-ASU5	Genome	NCBI	https://ftp.ncbi.nlm.nih.gov/genomes/all/GCA/003/598/085/GCA_003598085.1_ASM359808v1/GCA_003598085.1_ASM359808v1_protein.faa.gz
Bacteria	Gracilicutes	Abyssubacteria	-	Ca. Abyssubacteria bacterium SURF_17	B-gr-Ab-ASU7	Genome	NCBI	https://ftp.ncbi.nlm.nih.gov/genomes/all/GCA/003/598/055/GCA_003598055.1_ASM359805v1/GCA_003598055.1_ASM359805v1_protein.faa.gz
Bacteria	Gracilicutes	Omnitrophica	-	Ca. Omnitrophus magneticus	B-gr-Om-Omag	Genome	NCBI	https://ftp.ncbi.nlm.nih.gov/genomes/all/GCA/000/954/095/GCA_000954095.1_ASM95409v1/GCA_000954095.1_ASM95409v1_protein.faa.gz
Bacteria	Gracilicutes	Omnitrophica	-	Ca. Velamenicoccus archaeovorus	B-gr-Om-Varc	Genome	NCBI	https://ftp.ncbi.nlm.nih.gov/genomes/all/GCF/004/102/945/GCF_004102945.1_ASM410294v1/GCF_004102945.1_ASM410294v1_protein.faa.gz
Bacteria	Gracilicutes	Omnitrophica	-	Omnitrophica WOR_2 bacterium SM23_29	B-gr-Om-Obac	Genome	NCBI	https://ftp.ncbi.nlm.nih.gov/genomes/all/GCA/001/303/645/GCA_001303645.1_ASM130364v1/GCA_001303645.1_ASM130364v1_protein.faa.gz
Bacteria	Gracilicutes	Chlamydiae	Chlamydiaceae	Chlamydia trachomatis	B-gr-Cm-Ctra	Genome	NCBI	https://ftp.ncbi.nlm.nih.gov/genomes/all/GCF/000/008/725/GCF_000008725.1_ASM872v1/GCF_000008725.1_ASM872v1_protein.faa.gz
Bacteria	Gracilicutes	Chlamydiae	Parachlamydiaceae	Parachlamydia acanthamoebae	B-gr-Cm-Paca	Genome	NCBI	https://ftp.ncbi.nlm.nih.gov/genomes/all/GCF/000/253/035/GCF_000253035.1_ASM25303v1/GCF_000253035.1_ASM25303v1_protein.faa.gz
Bacteria	Gracilicutes	Chlamydiae	Simkaniaceae	Simkania negevensis	B-gr-Cm-Sneg	Genome	NCBI	https://ftp.ncbi.nlm.nih.gov/genomes/all/GCF/000/237/205/GCF_000237205.1_ASM23720v1/GCF_000237205.1_ASM23720v1_protein.faa.gz
Bacteria	Gracilicutes	Verrucomicrobia	Verrucomicrobiales	Verrucomicrobium spinosum	B-gr-Ve-Vspi	Genome	NCBI	https://ftp.ncbi.nlm.nih.gov/genomes/all/GCF/000/172/155/GCF_000172155.1_ASM17215v1/GCF_000172155.1_ASM17215v1_protein.faa.gz
Bacteria	Gracilicutes	Verrucomicrobia	Opitutales	Opitutus terrae	B-gr-Ve-Oter	Genome	NCBI	https://ftp.ncbi.nlm.nih.gov/genomes/all/GCF/000/019/965/GCF_000019965.1_ASM1996v1/GCF_000019965.1_ASM1996v1_protein.faa.gz
Bacteria	Gracilicutes	Verrucomicrobia	Methylacidiphilales	Methylacidiphilum infernorum	B-gr-Ve-Minf	Genome	NCBI	https://ftp.ncbi.nlm.nih.gov/genomes/all/GCF/000/019/665/GCF_000019665.1_ASM1966v1/GCF_000019665.1_ASM1966v1_protein.faa.gz
Bacteria	Gracilicutes	Lentisphaerae	Lentisphaerales	Lentisphaera araneosa	B-gr-Le-Lara	Genome	NCBI	https://ftp.ncbi.nlm.nih.gov/genomes/all/GCF/000/170/755/GCF_000170755.1_ASM17075v1/GCF_000170755.1_ASM17075v1_protein.faa.gz
Bacteria	Gracilicutes	Lentisphaerae	Lentisphaerales	Lentisphaera marina	B-gr-Le-Lmar	Genome	NCBI	https://ftp.ncbi.nlm.nih.gov/genomes/all/GCF/028/745/505/GCF_028745505.1_ASM2874550v1/GCF_028745505.1_ASM2874550v1_protein.faa.gz
Bacteria	Gracilicutes	Lentisphaerae	Victivallales	Victivallis vadensis	B-gr-Le-Vvad	Genome	NCBI	https://ftp.ncbi.nlm.nih.gov/genomes/all/GCF/003/096/415/GCF_003096415.1_ASM309641v1/GCF_003096415.1_ASM309641v1_protein.faa.gz
Bacteria	Gracilicutes	Kiritimatiellaeota	Kiritimatiellaceae	Kiritimatiella glycovorans	B-gr-Ki-Kgly	Genome	NCBI	https://ftp.ncbi.nlm.nih.gov/genomes/all/GCF/001/017/655/GCF_001017655.1_ASM101765v1/GCF_001017655.1_ASM101765v1_protein.faa.gz
Bacteria	Gracilicutes	Kiritimatiellaeota	Pontiellaceae	Pontiella desulfatans	B-gr-Ki-Pdes	Genome	NCBI	https://ftp.ncbi.nlm.nih.gov/genomes/all/GCF/900/890/425/GCF_900890425.1_Pontiella_desulfatans_F1_draft_genome/GCF_900890425.1_Pontiella_desulfatans_F1_draft_genome_protein.faa.gz
Bacteria	Gracilicutes	Kiritimatiellaeota	Tichowtungiaceae	Tichowtungia aerotolerans	B-gr-Ki-Taer	Genome	NCBI	https://ftp.ncbi.nlm.nih.gov/genomes/all/GCF/009/905/215/GCF_009905215.1_ASM990521v1/GCF_009905215.1_ASM990521v1_protein.faa.gz
Bacteria	Gracilicutes	Goldbacteria / Firestonebacteria	-	Ca. Goldbacteria bacterium HGW-Goldbacteria-1	B-gr-Go-Gbac	Genome	NCBI	https://ftp.ncbi.nlm.nih.gov/genomes/all/GCA/002/839/855/GCA_002839855.1_ASM283985v1/GCA_002839855.1_ASM283985v1_protein.faa.gz
Bacteria	Gracilicutes	Goldbacteria / Firestonebacteria	-	Ca. Firestonebacteria bacterium RIFOXYA2_FULL_40_8	B-gr-Go-FRIF	Genome	NCBI	https://ftp.ncbi.nlm.nih.gov/genomes/all/GCA/001/778/355/GCA_001778355.1_ASM177835v1/GCA_001778355.1_ASM177835v1_protein.faa.gz
Bacteria	Gracilicutes	Goldbacteria / Firestonebacteria	-	Ca. Firestonebacteria bacterium GWA2_43_8	B-gr-Go-FGWA	Genome	NCBI	https://ftp.ncbi.nlm.nih.gov/genomes/all/GCA/001/778/315/GCA_001778315.1_ASM177831v1/GCA_001778315.1_ASM177831v1_protein.faa.gz
Bacteria	Gracilicutes	Elusimicrobia	Elusimicrobiales	Elusimicrobium minutum	B-gr-El-Emin	Genome	NCBI	https://ftp.ncbi.nlm.nih.gov/genomes/all/GCF/000/020/145/GCF_000020145.1_ASM2014v1/GCF_000020145.1_ASM2014v1_protein.faa.gz
Bacteria	Gracilicutes	Elusimicrobia	Endomicrobiales	Endomicrobium proavitum	B-gr-El-Epro	Genome	NCBI	https://ftp.ncbi.nlm.nih.gov/genomes/all/GCF/001/027/545/GCF_001027545.1_ASM102754v1/GCF_001027545.1_ASM102754v1_protein.faa.gz
Bacteria	Gracilicutes	Elusimicrobia	Endomicrobiales	Ca. Endomicrobium trichonymphae	B-gr-El-Etri	Genome	NCBI	https://ftp.ncbi.nlm.nih.gov/genomes/all/GCF/000/146/025/GCF_000146025.2_ASM14602v1/GCF_000146025.2_ASM14602v1_protein.faa.gz
Bacteria	Gracilicutes	Coatesbacteria	-	Ca. Coatesbacteria bacterium RBG_13_66_14	B-gr-Co-Cb14	Genome	NCBI	https://ftp.ncbi.nlm.nih.gov/genomes/all/GCA/001/774/505/GCA_001774505.1_ASM177450v1/GCA_001774505.1_ASM177450v1_protein.faa.gz
Bacteria	Gracilicutes	Coatesbacteria	-	Ca. Coatesbacteria bacterium 4484_99	B-gr-Co-Cb99	Genome	NCBI	https://ftp.ncbi.nlm.nih.gov/genomes/all/GCA/002/085/425/GCA_002085425.1_ASM208542v1/GCA_002085425.1_ASM208542v1_protein.faa.gz
Bacteria	Gracilicutes	Coatesbacteria	-	Ca. Coatesbacteria bacterium bin961	B-gr-Co-Cbin	Genome	NCBI	https://ftp.ncbi.nlm.nih.gov/genomes/all/GCA/020/356/085/GCA_020356085.1_ASM2035608v1/GCA_020356085.1_ASM2035608v1_protein.faa.gz
Bacteria	Gracilicutes	WOR-3	-	Ca. division WOR-3 bacterium SM23_42	B-gr-WO-WSM2	Genome	NCBI	https://ftp.ncbi.nlm.nih.gov/genomes/all/GCA/001/303/785/GCA_001303785.1_ASM130378v1/GCA_001303785.1_ASM130378v1_protein.faa.gz
Bacteria	Gracilicutes	WOR-3	-	Ca. division WOR-3 bacterium JGI_Cruoil_03_51_56	B-gr-WO-WJGI	Genome	NCBI	https://ftp.ncbi.nlm.nih.gov/genomes/all/GCA/002/245/415/GCA_002245415.1_ASM224541v1/GCA_002245415.1_ASM224541v1_protein.faa.gz
Bacteria	Gracilicutes	WOR-3	-	Ca. division WOR-3 bacterium RBG_13_43_14	B-gr-WO-WRBG	Genome	NCBI	https://ftp.ncbi.nlm.nih.gov/genomes/all/GCA/001/771/735/GCA_001771735.1_ASM177173v1/GCA_001771735.1_ASM177173v1_protein.faa.gz
Bacteria	Gracilicutes	Hydrothermae	-	Ca. Hydrothermae bacterium AUK012	B-gr-Ht-H012	Genome	NCBI	https://ftp.ncbi.nlm.nih.gov/genomes/all/GCA/021/159/285/GCA_021159285.1_ASM2115928v1/GCA_021159285.1_ASM2115928v1_protein.faa.gz
Bacteria	Gracilicutes	Hydrothermae	-	Ca. Hydrothermae bacterium B15_G9	B-gr-Ht-HB15	Genome	NCBI	https://ftp.ncbi.nlm.nih.gov/genomes/all/GCA/003/645/975/GCA_003645975.1_ASM364597v1/GCA_003645975.1_ASM364597v1_protein.faa.gz
Bacteria	Gracilicutes	Hydrothermae	-	Ca. Hydrothermae bacterium Gw_SlDig_bin_153	B-gr-Ht-H153	Genome	NCBI	https://ftp.ncbi.nlm.nih.gov/genomes/all/GCA/017/999/445/GCA_017999445.1_ASM1799944v1/GCA_017999445.1_ASM1799944v1_protein.faa.gz
Bacteria	Gracilicutes	Cloacimonetes	-	Ca. Cloacimonas acidaminovorans	B-gr-Cl-Caci	Genome	NCBI	https://ftp.ncbi.nlm.nih.gov/genomes/all/GCF/000/146/065/GCF_000146065.2_ASM14606v1/GCF_000146065.2_ASM14606v1_protein.faa.gz
Bacteria	Gracilicutes	Cloacimonetes	-	Ca. Syntrophosphaera thermopropionivorans	B-gr-Cl-Sthe	Genome	NCBI	https://ftp.ncbi.nlm.nih.gov/genomes/all/GCF/004/353/895/GCF_004353895.1_ASM435389v1/GCF_004353895.1_ASM435389v1_protein.faa.gz
Bacteria	Gracilicutes	Cloacimonetes	-	Ca. Cloacimonetes bacterium HGW-Cloacimonetes-2	B-gr-Cl-Cbac	Genome	NCBI	https://ftp.ncbi.nlm.nih.gov/genomes/all/GCA/002/842/035/GCA_002842035.1_ASM284203v1/GCA_002842035.1_ASM284203v1_protein.faa.gz
Bacteria	Gracilicutes	Fermentibacteria	-	Ca. Fermentibacter daniensis	B-gr-Fe-Fdan	Genome	NCBI	https://ftp.ncbi.nlm.nih.gov/genomes/all/GCA/012/516/735/GCA_012516735.1_ASM1251673v1/GCA_012516735.1_ASM1251673v1_protein.faa.gz
Bacteria	Gracilicutes	Fermentibacteria	-	Ca. division Hyd24-12 bacterium ADurb.Bin004	B-gr-Fe-1bac	Genome	NCBI	https://ftp.ncbi.nlm.nih.gov/genomes/all/GCA/002/071/475/GCA_002071475.1_ASM207147v1/GCA_002071475.1_ASM207147v1_protein.faa.gz
Bacteria	Gracilicutes	Fermentibacteria	-	Ca. Fermentibacteria bacterium B22_G4	B-gr-Fe-Fbac	Genome	NCBI	https://ftp.ncbi.nlm.nih.gov/genomes/all/GCA/003/644/925/GCA_003644925.1_ASM364492v1/GCA_003644925.1_ASM364492v1_protein.faa.gz
Bacteria	Gracilicutes	Glassbacteria / Gemmatimonadetes	Ca. Glassbacteria	Ca. Glassbacteria bacterium RIFCSPLOWO2_12_FULL_58_11	B-gr-Gl-Gbac	Genome	NCBI	https://ftp.ncbi.nlm.nih.gov/genomes/all/GCA/001/780/825/GCA_001780825.1_ASM178082v1/GCA_001780825.1_ASM178082v1_protein.faa.gz
Bacteria	Gracilicutes	Glassbacteria / Gemmatimonadetes	Gemmatimonadetes	Gemmatimonas aurantiaca	B-gr-Gl-Gaur	Genome	NCBI	https://ftp.ncbi.nlm.nih.gov/genomes/all/GCF/000/010/305/GCF_000010305.1_ASM1030v1/GCF_000010305.1_ASM1030v1_protein.faa.gz
Bacteria	Gracilicutes	Glassbacteria / Gemmatimonadetes	Gemmatimonadetes	Gemmatirosa kalamazoonensis	B-gr-Gl-Gkal	Genome	NCBI	https://ftp.ncbi.nlm.nih.gov/genomes/all/GCF/000/522/985/GCF_000522985.1_ASM52298v1/GCF_000522985.1_ASM52298v1_protein.faa.gz
Bacteria	Gracilicutes	Edwardsbacteria	-	Ca. Edwardsbacteria bacterium RifOxyA12_full_54_48	B-gr-Ed-ER48	Genome	NCBI	https://ftp.ncbi.nlm.nih.gov/genomes/all/GCA/001/777/915/GCA_001777915.1_ASM177791v1/GCA_001777915.1_ASM177791v1_protein.faa.gz
Bacteria	Gracilicutes	Edwardsbacteria	-	Ca. Edwardsbacteria bacterium RIFOXYD12_FULL_50_11	B-gr-Ed-ER11	Genome	NCBI	https://ftp.ncbi.nlm.nih.gov/genomes/all/GCA/001/777/945/GCA_001777945.1_ASM177794v1/GCA_001777945.1_ASM177794v1_protein.faa.gz
Bacteria	Gracilicutes	Edwardsbacteria	-	Ca. Edwardsbacteria bacterium GWE2_54_12	B-gr-Ed-EGWE	Genome	NCBI	https://ftp.ncbi.nlm.nih.gov/genomes/all/GCA/001/777/935/GCA_001777935.1_ASM177793v1/GCA_001777935.1_ASM177793v1_protein.faa.gz
Bacteria	Gracilicutes	Eisenbacteria	-	Ca. Eisenbacteria bacterium RBG_16_71_46	B-gr-Ei-ER46	Genome	NCBI	https://ftp.ncbi.nlm.nih.gov/genomes/all/GCA/001/780/165/GCA_001780165.1_ASM178016v1/GCA_001780165.1_ASM178016v1_protein.faa.gz
Bacteria	Gracilicutes	Eisenbacteria	-	Ca. Eisenbacteria bacterium RBG_19FT_COMBO_70_11	B-gr-Ei-ER11	Genome	NCBI	https://ftp.ncbi.nlm.nih.gov/genomes/all/GCA/001/777/975/GCA_001777975.1_ASM177797v1/GCA_001777975.1_ASM177797v1_protein.faa.gz
Bacteria	Gracilicutes	Eisenbacteria	-	Ca. Eisenbacteria bacterium bin56	B-gr-Ei-Ebin	Genome	NCBI	https://ftp.ncbi.nlm.nih.gov/genomes/all/GCA/020/349/905/GCA_020349905.1_ASM2034990v1/GCA_020349905.1_ASM2034990v1_protein.faa.gz
Bacteria	Gracilicutes	Zixibacteria	-	Ca. division Zixibacteria bacterium RBG-1	B-gr-Zi-ZRBG	Genome	NCBI	https://ftp.ncbi.nlm.nih.gov/genomes/all/GCA/000/447/245/GCA_000447245.1_RBG_1/GCA_000447245.1_RBG_1_protein.faa.gz
Bacteria	Gracilicutes	Zixibacteria	-	Ca. division Zixibacteria bacterium SM23_81	B-gr-Zi-ZSM2	Genome	NCBI	https://ftp.ncbi.nlm.nih.gov/genomes/all/GCA/001/304/015/GCA_001304015.1_ASM130401v1/GCA_001304015.1_ASM130401v1_protein.faa.gz
Bacteria	Gracilicutes	Zixibacteria	-	Ca. division Zixibacteria bacterium 4484_95	B-gr-Zi-Z448	Genome	NCBI	https://ftp.ncbi.nlm.nih.gov/genomes/all/GCA/002/085/375/GCA_002085375.1_ASM208537v1/GCA_002085375.1_ASM208537v1_protein.faa.gz
Bacteria	Gracilicutes	Latescibacteria / Handelsmanbacteria	Latescibacteria	Ca. Latescibacteria bacterium ADurb.Bin168	B-gr-Lh-L168	Genome	NCBI	https://ftp.ncbi.nlm.nih.gov/genomes/all/GCA/002/070/295/GCA_002070295.1_ASM207029v1/GCA_002070295.1_ASM207029v1_protein.faa.gz
Bacteria	Gracilicutes	Latescibacteria / Handelsmanbacteria	Latescibacteria	Latescibacteria bacterium DG_63	B-gr-Lh-LDG6	Genome	NCBI	https://ftp.ncbi.nlm.nih.gov/genomes/all/GCA/001/302/905/GCA_001302905.1_ASM130290v1/GCA_001302905.1_ASM130290v1_protein.faa.gz
Bacteria	Gracilicutes	Latescibacteria / Handelsmanbacteria	Handelsmanbacteria	Ca. Handelsmanbacteria bacterium RIFCSPLOWO2_12_FULL_64_10	B-gr-Lh-LRIF	Genome	NCBI	https://ftp.ncbi.nlm.nih.gov/genomes/all/GCA/001/781/055/GCA_001781055.1_ASM178105v1/GCA_001781055.1_ASM178105v1_protein.faa.gz
Bacteria	Gracilicutes	Raymondbacteria / Fibrobacteres	Raymondbacteria	Ca. Raymondbacteria bacterium RIFOXYB2_FULL_49_35	B-gr-Ra-Rbac	Genome	NCBI	https://ftp.ncbi.nlm.nih.gov/genomes/all/GCA/001/797/525/GCA_001797525.1_ASM179752v1/GCA_001797525.1_ASM179752v1_protein.faa.gz
Bacteria	Gracilicutes	Raymondbacteria / Fibrobacteres	Fibrobacteres	Fibrobacter succinogenes	B-gr-Ra-Fsuc	Genome	NCBI	https://ftp.ncbi.nlm.nih.gov/genomes/all/GCF/000/146/505/GCF_000146505.1_ASM14650v1/GCF_000146505.1_ASM14650v1_protein.faa.gz
Bacteria	Gracilicutes	Raymondbacteria / Fibrobacteres	Fibrobacteres	Chitinivibrio alkaliphilus	B-gr-Ra-Calk	Genome	NCBI	https://ftp.ncbi.nlm.nih.gov/genomes/all/GCF/000/474/745/GCF_000474745.1_Acht1_1/GCF_000474745.1_Acht1_1_protein.faa.gz
Bacteria	Gracilicutes	Delongbacteria	-	Ca. Delongbacteria bacterium GWF2_40_14	B-gr-Dl-DGWF	Genome	NCBI	https://ftp.ncbi.nlm.nih.gov/genomes/all/GCA/001/779/875/GCA_001779875.1_ASM177987v1/GCA_001779875.1_ASM177987v1_protein.faa.gz
Bacteria	Gracilicutes	Delongbacteria	-	Ca. Delongbacteria bacterium Go_SlDig_bin_59	B-gr-Dl-DbGo	Genome	NCBI	https://ftp.ncbi.nlm.nih.gov/genomes/all/GCA/017/997/825/GCA_017997825.1_ASM1799782v1/GCA_017997825.1_ASM1799782v1_protein.faa.gz
Bacteria	Gracilicutes	Delongbacteria	-	Ca. Delongbacteria bacterium UBA12480	B-gr-Dl-DUBA	Genome	NCBI	https://ftp.ncbi.nlm.nih.gov/genomes/all/GCA/003/477/045/GCA_003477045.1_ASM347704v1/GCA_003477045.1_ASM347704v1_protein.faa.gz
Bacteria	Gracilicutes	Marinimicrobia	-	Ca. Marinimicrobia bacterium CG_4_10_14_0_2_um_filter_48_9	B-gr-Ma-MCG4	Genome	NCBI	https://ftp.ncbi.nlm.nih.gov/genomes/all/GCA/002/792/235/GCA_002792235.1_ASM279223v1/GCA_002792235.1_ASM279223v1_protein.faa.gz
Bacteria	Gracilicutes	Marinimicrobia	-	Ca. Marinimicrobia bacterium TMED108	B-gr-Ma-MTME	Genome	NCBI	https://ftp.ncbi.nlm.nih.gov/genomes/all/GCA/002/172/545/GCA_002172545.1_ASM217254v1/GCA_002172545.1_ASM217254v1_protein.faa.gz
Bacteria	Gracilicutes	Marinimicrobia	-	Marinimicrobia bacterium 46_47	B-gr-Ma-M464	Genome	NCBI	https://ftp.ncbi.nlm.nih.gov/genomes/all/GCA/001/508/355/GCA_001508355.1_ASM150835v1/GCA_001508355.1_ASM150835v1_protein.faa.gz
Bacteria	Gracilicutes	Calditrichaeota	-	Caldithrix abyssi	B-gr-Ct-Caby	Genome	NCBI	https://ftp.ncbi.nlm.nih.gov/genomes/all/GCF/001/886/815/GCF_001886815.1_ASM188681v1/GCF_001886815.1_ASM188681v1_protein.faa.gz
Bacteria	Gracilicutes	Calditrichaeota	-	Calditrichales bacterium das_tool.maxbin2.14	B-gr-Ct-Cles	Genome	NCBI	https://ftp.ncbi.nlm.nih.gov/genomes/all/GCA/004/525/625/GCA_004525625.1_ASM452562v1/GCA_004525625.1_ASM452562v1_protein.faa.gz
Bacteria	Gracilicutes	Calditrichaeota	-	Calditrichota bacterium HKST-UBA05	B-gr-Ct-Cota	Genome	NCBI	https://ftp.ncbi.nlm.nih.gov/genomes/all/GCA/020/434/245/GCA_020434245.1_ASM2043424v1/GCA_020434245.1_ASM2043424v1_protein.faa.gz
Bacteria	Gracilicutes	Kryptonia	-	Ca. Kryptonium thompsoni	B-gr-Kr-Ktho	Genome	NCBI	https://ftp.ncbi.nlm.nih.gov/genomes/all/GCF/001/535/985/GCF_001535985.1_JGI_assembly/GCF_001535985.1_JGI_assembly_protein.faa.gz
Bacteria	Gracilicutes	Kryptonia	-	Ca. Chrysopegis kryptomonas	B-gr-Kr-Ckry	Genome	NCBI	https://ftp.ncbi.nlm.nih.gov/genomes/all/GCF/001/536/065/GCF_001536065.1_JGI_assembly/GCF_001536065.1_JGI_assembly_protein.faa.gz
Bacteria	Gracilicutes	Kryptonia	-	Ca. Thermokryptus mobilis	B-gr-Kr-Tmob	Genome	NCBI	https://ftp.ncbi.nlm.nih.gov/genomes/all/GCF/900/070/205/GCF_900070205.1_JGI_assembly/GCF_900070205.1_JGI_assembly_protein.faa.gz
Bacteria	Gracilicutes	Ignavibacteriae / Kapabacteria	Ignavibacteriaceae	Ignavibacterium album	B-gr-Ig-Ialb	Genome	NCBI	https://ftp.ncbi.nlm.nih.gov/genomes/all/GCF/000/258/405/GCF_000258405.1_ASM25840v1/GCF_000258405.1_ASM25840v1_protein.faa.gz
Bacteria	Gracilicutes	Ignavibacteriae / Kapabacteria	Melioribacteraceae	Melioribacter roseus	B-gr-Ig-Mros	Genome	NCBI	https://ftp.ncbi.nlm.nih.gov/genomes/all/GCF/000/279/145/GCF_000279145.1_ASM27914v1/GCF_000279145.1_ASM27914v1_protein.faa.gz
Bacteria	Gracilicutes	Ignavibacteriae / Kapabacteria	Kapabacteria	Ca. Kapabacteria thiocyanatum	B-gr-Ig-Kthi	Genome	NCBI	https://ftp.ncbi.nlm.nih.gov/genomes/all/GCA/001/899/175/GCA_001899175.1_ASM189917v1/GCA_001899175.1_ASM189917v1_protein.faa.gz
Bacteria	Gracilicutes	Chlorobi	Chlorobiaceae	Chlorobium limicola	B-gr-Cr-Clim	Genome	NCBI	https://ftp.ncbi.nlm.nih.gov/genomes/all/GCF/000/020/465/GCF_000020465.1_ASM2046v1/GCF_000020465.1_ASM2046v1_protein.faa.gz
Bacteria	Gracilicutes	Chlorobi	Chloroherpetonaceae	Chloroherpeton thalassium	B-gr-Cr-Ctha	Genome	NCBI	https://ftp.ncbi.nlm.nih.gov/genomes/all/GCF/000/020/525/GCF_000020525.1_ASM2052v1/GCF_000020525.1_ASM2052v1_protein.faa.gz
Bacteria	Gracilicutes	Chlorobi	Ca. Thermochlorobacteriaceae	Ca. Thermochlorobacter aerophilum	B-gr-Cr-Taer	Genome	NCBI	https://ftp.ncbi.nlm.nih.gov/genomes/all/GCA/002/794/105/GCA_002794105.1_ASM279410v1/GCA_002794105.1_ASM279410v1_protein.faa.gz
Bacteria	Gracilicutes	Bacteroidetes	Bacteroidia	Bacteroides fragilis	B-gr-Ba-Bfra	Genome	NCBI	https://ftp.ncbi.nlm.nih.gov/genomes/all/GCF/016/889/925/GCF_016889925.1_ASM1688992v1/GCF_016889925.1_ASM1688992v1_protein.faa.gz
Bacteria	Gracilicutes	Bacteroidetes	Sphingobacteriia	Sphingobacterium micropteri	B-gr-Ba-Smic	Genome	NCBI	https://ftp.ncbi.nlm.nih.gov/genomes/all/GCF/014/692/515/GCF_014692515.1_ASM1469251v1/GCF_014692515.1_ASM1469251v1_protein.faa.gz
Bacteria	Gracilicutes	Bacteroidetes	Saprospiria	Saprospira grandis	B-gr-Ba-Sgra	Genome	NCBI	https://ftp.ncbi.nlm.nih.gov/genomes/all/GCF/000/250/635/GCF_000250635.1_ASM25063v1/GCF_000250635.1_ASM25063v1_protein.faa.gz
Bacteria	Gracilicutes	Balneolaeota	Balneolaceae	Balneola vulgaris	B-gr-Bl-Bvul	Genome	NCBI	https://ftp.ncbi.nlm.nih.gov/genomes/all/GCF/000/375/465/GCF_000375465.1_ASM37546v1/GCF_000375465.1_ASM37546v1_protein.faa.gz
Bacteria	Gracilicutes	Balneolaeota	Balneolaceae	Gracilimonas tropica	B-gr-Bl-Gtro	Genome	NCBI	https://ftp.ncbi.nlm.nih.gov/genomes/all/GCF/000/375/425/GCF_000375425.1_ASM37542v1/GCF_000375425.1_ASM37542v1_protein.faa.gz
Bacteria	Gracilicutes	Balneolaeota	Cyclonatronaceae	Cyclonatronum proteinivorum	B-gr-Bl-Cpro	Genome	NCBI	https://ftp.ncbi.nlm.nih.gov/genomes/all/GCF/003/353/065/GCF_003353065.1_ASM335306v1/GCF_003353065.1_ASM335306v1_protein.faa.gz
Bacteria	Gracilicutes	Rhodothermaeota	Rhodothermaceae	Rhodothermus marinus	B-gr-RH-Rmar	Genome	NCBI	https://ftp.ncbi.nlm.nih.gov/genomes/all/GCF/000/024/845/GCF_000024845.1_ASM2484v1/GCF_000024845.1_ASM2484v1_protein.faa.gz
Bacteria	Gracilicutes	Rhodothermaeota	Rubricoccaceae	Rubrivirga marina	B-gr-RH-Ruma	Genome	NCBI	https://ftp.ncbi.nlm.nih.gov/genomes/all/GCF/002/283/365/GCF_002283365.1_ASM228336v1/GCF_002283365.1_ASM228336v1_protein.faa.gz
Bacteria	Gracilicutes	Rhodothermaeota	Salinibacteraceae	Salinibacter ruber	B-gr-RH-Srub	Genome	NCBI	https://ftp.ncbi.nlm.nih.gov/genomes/all/GCF/003/491/185/GCF_003491185.1_ASM349118v1/GCF_003491185.1_ASM349118v1_protein.faa.gz

## Sheet: Table S3A
		# sequences			# positions				FastTree alignment
OG	# metamonads	HMM hits - all	HMM hits - 3 best/organism	with OG	Muscle	trimAl -gt 0.8	trimAl -automated1	more positions	# metamonads	# other eukaryotes	# bacteria	# archaea	note
q2000150	187	19928	1567	1754	34469	231	188	-gt 0.8	189	282	776	447
q2000163	173	5331	330	503	46934	752	2084	-automated1	138	222	0	0	<3 prokaryotes -> discarded
q2000182	152	3405	354	506	13281	223	85	-gt 0.8	176	261	21	20
q2000284	100	430	335	435	2816	138	117	-gt 0.8	132	137	9	144
q2000288	98	394	320	418	1896	186	112	-gt 0.8	102	140	0	137
q2000295	98	3816	924	1022	12251	572	318	-gt 0.8	141	284	459	115
q2000317	87	1106	312	399	3704	136	135	-gt 0.8	135	261	0	0	<3 prokaryotes -> discarded
q2000333	81	435	317	398	4353	194	164	-gt 0.8	105	135	0	137
q2000334	81	669	254	335	3613	102	102	-automated1	119	211	0	3
q2000361	75	1273	896	971	4929	146	88	-gt 0.8	115	252	427	173
q2000377	70	837	298	368	4977	121	73	-gt 0.8	112	256	0	0	<3 prokaryotes -> discarded
q2000378	70	659	569	639	7073	193	211	-automated1	90	154	226	139
q2000389	68	526	373	441	5640	170	145	-gt 0.8	101	161	31	135
q2000398	66	1666	926	992	14242	4	780	-automated1	96	50	77	5
q2000417	63	412	311	374	4827	124	167	-automated1	84	140	0	25
q2000418	63	5826	1164	1227	22377	574	594	-automated1	99	263	489	280
q2000424	62	2171	341	403	6337	434	342	-gt 0.8	109	273	0	2	<3 prokaryotes -> discarded
q2000438	58	3054	1393	1451	9350	348	562	-automated1	69	254	360	141
q2000439	60	672	272	332	5160	112	71	-gt 0.8	104	226	0	0	<3 prokaryotes -> discarded
q2000465	57	638	539	596	2237	171	91	-gt 0.8	90	148	201	145
q2000492	53	746	461	514	3110	123	66	-gt 0.8	95	268	0	137
q2000493	53	24408	602	655	39439	288	25	-gt 0.8	82	290	185	70
q2000495	53	407	100	153	3936	78	319	-automated1	40	46	2	0	<3 prokaryotes -> discarded
q2000496	53	3342	397	450	9767	373	281	-gt 0.8	101	289	2	50
q2000507	52	500	359	411	3643	140	81	-gt 0.8	86	162	1	148
q2000508	52	2246	341	393	5006	432	315	-gt 0.8	99	271	0	2	<3 prokaryotes -> discarded
q2000523	51	3909	1060	1111	23508	99	29	-gt 0.8	99	289	512	206
q2000524	51	495	346	397	3191	152	76	-gt 0.8	83	162	0	131
q2000526	51	2614	413	464	17880	634	405	-gt 0.8	93	274	76	0
q2000531	50	475	333	383	1620	237	183	-gt 0.8	85	145	0	147
q2000544	49	290	219	268	2544	102	71	-gt 0.8	81	133	0	51
q2000545	49	376	284	333	1391	92	39	-gt 0.8	78	129	0	126
q2000566	47	375	269	316	2368	142	114	-gt 0.8	81	139	0	92
q2000567	47	394	263	310	2519	121	129	-automated1	78	135	0	91
q2000568	47	432	333	380	4575	129	68	-gt 0.8	76	161	1	140
q2000569	47	3331	349	396	13755	258	102	-gt 0.8	87	257	24	18
q2000583	47	7466	1267	1314	11015	233	113	-gt 0.8	88	289	694	234
q2000589	45	388	306	351	1737	126	94	-gt 0.8	70	145	0	124
q2000590	45	429	318	363	4534	122	61	-gt 0.8	76	141	1	144
q2000591	45	567	415	460	2759	207	203	-gt 0.8	81	223	0	141
q2000604	44	437	324	368	5546	150	100	-gt 0.8	78	140	0	148
q2000605	44	794	634	678	3942	229	165	-gt 0.8	80	187	248	146
q2000615	43	845	644	687	7340	409	248	-gt 0.8	77	193	249	140
q2000616	43	451	266	309	16037	447	194	-gt 0.8	70	82	108	7
q2000627	42	709	580	622	3722	122	75	-gt 0.8	80	152	246	142
q2000628	42	420	312	354	6722	189	113	-gt 0.8	74	132	0	142
q2000629	42	382	299	341	1036	97	84	-gt 0.8	74	133	0	127
q2000630	42	686	557	599	4480	193	159	-gt 0.8	76	149	223	146
q2000631	42	733	588	630	4407	200	165	-gt 0.8	82	196	198	145
q2000632	42	653	563	605	1575	118	106	-gt 0.8	77	150	237	137
q2000633	42	303	205	247	3143	178	148	-gt 0.8	78	143	0	12
q2000641	41	707	598	639	3130	117	77	-gt 0.8	76	161	252	147
q2000642	41	948	517	558	6033	329	235	-gt 0.8	70	172	224	74
q2000643	41	759	607	648	7658	160	148	-gt 0.8	76	174	243	142
q2000656	40	378	277	317	2058	101	91	-gt 0.8	72	137	0	107
q2000657	40	454	362	402	1301	106	52	-gt 0.8	73	137	45	147
q2000658	40	404	292	332	6251	98	78	-gt 0.8	71	128	0	129
q2000659	40	257	171	211	2021	182	147	-gt 0.8	74	129	0	2	<3 prokaryotes -> discarded
q2000669	39	1012	678	717	11728	169	361	-automated1	72	92	273	27
q2000670	39	297	179	218	4619	170	150	-gt 0.8	72	139	0	1	<3 prokaryotes -> discarded
q2000671	39	307	204	243	2947	92	65	-gt 0.8	67	133	0	43
q2000672	39	688	587	626	2678	90	58	-gt 0.8	70	156	249	149
q2000673	39	364	299	338	2359	66	83	-automated1	73	132	0	129
q2000674	39	302	229	268	1530	90	96	-automated1	73	126	0	68
q2000675	39	569	481	520	4871	81	56	-gt 0.8	76	130	166	143
q2000676	39	415	327	366	2925	149	116	-gt 0.8	71	146	0	142
q2000677	39	378	307	346	7140	282	202	-gt 0.8	59	69	188	14
q2000690	38	376	302	340	3384	138	71	-gt 0.8	72	128	0	137
q2000707	37	429	325	362	1936	168	136	-gt 0.8	68	143	0	147
q2000708	37	250	173	210	2250	135	106	-gt 0.8	71	137	0	0	<3 prokaryotes -> discarded
q2000709	39	485	194	233	5644	335	241	-gt 0.8	84	134	0	0	<3 prokaryotes -> discarded
q2000712	39	1545	339	378	13675	582	350	-gt 0.8	81	266	1	4
q2000719	36	177	140	176	4229	217	168	-gt 0.8	51	108	0	0	<3 prokaryotes -> discarded
q2000720	36	379	310	346	1107	124	105	-gt 0.8	63	139	0	139
q2000721	36	726	566	602	2922	126	71	-gt 0.8	71	161	224	144
q2000722	36	692	400	436	10373	292	214	-gt 0.8	64	156	104	55
q2000723	36	388	303	339	2537	116	110	-gt 0.8	71	157	0	108
q2000724	36	1029	437	473	10711	606	405	-gt 0.8	62	267	100	8
q2000725	36	0	0	36	-	-	-	-	-	-	-	-	no HMM hits -> discarded
q2000736	35	693	554	589	2501	100	52	-gt 0.8	70	140	239	138
q2000737	35	477	378	413	1367	143	82	-gt 0.8	69	137	57	147
q2000738	35	6098	440	475	7604	180	111	-gt 0.8	83	287	4	97
q2000739	35	478	358	393	3322	310	247	-gt 0.8	61	140	26	141
q2000758	34	830	514	548	8400	374	833	-automated1	3	12	16	1	0 original metamonads -> discarded
q2000759	34	509	320	354	2066	188	134	-gt 0.8	80	237	0	28
q2000760	34	605	510	544	2898	142	106	-gt 0.8	66	135	190	150
q2000761	34	581	267	301	2849	134	73	-gt 0.8	68	232	0	0	<3 prokaryotes -> discarded
q2000762	34	741	589	623	5200	147	147	-automated1	70	149	244	148
q2000763	34	352	215	249	6189	252	160	-gt 0.8	67	175	0	0	<3 prokaryotes -> discarded
q2000764	34	483	403	437	2866	123	82	-gt 0.8	68	38	186	140
q2000765	34	545	393	427	5515	218	218	-automated1	63	138	1	141
q2000766	34	3178	1380	1414	14094	449	533	-automated1	68	260	708	153
q2000770	34	1778	332	366	16970	576	331	-gt 0.8	78	273	0	0	<3 prokaryotes -> discarded
q2000778	33	1077	332	365	7288	207	86	-gt 0.8	80	274	0	0	<3 prokaryotes -> discarded
q2000779	33	887	630	663	7644	232	162	-gt 0.8	72	267	137	173
q2000782	33	837	592	625	10382	408	263	-gt 0.8	67	126	261	136
q2000784	33	1142	775	808	19734	869	714	-gt 0.8	72	244	238	140
q2000796	32	313	163	195	6201	109	85	-gt 0.8	63	132	0	0	<3 prokaryotes -> discarded
q2000798	32	35728	714	746	27444	269	122	-gt 0.8	78	288	328	44
q2000799	32	965	614	646	6259	329	211	-gt 0.8	69	205	287	60
q2000800	32	1789	1170	1202	16866	294	133	-gt 0.8	62	238	594	286
q2000801	32	1466	666	698	15316	302	139	-gt 0.8	66	263	199	150
q2000803	32	775	545	577	11091	382	840	-automated1	35	138	114	8
q2000806	32	354	223	255	7178	2	1132	-automated1	42	125	0	0	<3 prokaryotes -> discarded
q2000817	32	274	191	223	5543	565	159	-gt 0.8	51	58	61	32
q2000828	31	3702	482	513	14009	233	122	-gt 0.8	75	289	134	12
q2000829	31	608	259	290	11718	89	53	-gt 0.8	58	225	0	0	<3 prokaryotes -> discarded
q2000830	31	328	274	305	1638	86	50	-gt 0.8	46	114	0	144
q2000831	32	587	478	510	4645	372	289	-gt 0.8	59	156	249	22
q2000838	31	949	263	294	41445	2	726	-automated1	40	134	1	0	<3 prokaryotes -> discarded
q2000851	30	1728	302	332	14204	332	38	-gt 0.8	67	246	0	0	<3 prokaryotes -> discarded
q2000852	30	389	245	275	4944	120	23	-gt 0.8	58	217	0	0	<3 prokaryotes -> discarded
q2000853	30	482	343	373	5047	98	32	-gt 0.8	66	179	0	127
q2000854	30	639	339	369	8465	195	154	-gt 0.8	75	268	0	19
q2000855	30	1670	327	357	32548	414	242	-gt 0.8	74	269	0	0	<3 prokaryotes -> discarded
q2000856	30	463	394	424	6640	609	721	-automated1	57	111	199	29
q2000859	31	930	293	324	10928	589	334	-gt 0.8	71	223	0	0	<3 prokaryotes -> discarded
q2000861	30	391	305	335	13926	407	195	-gt 0.8	60	146	74	32
q2000862	30	673	263	293	14528	3	30	-automated1	33	57	1	4	<70 positions -> discarded
q2000879	29	11342	459	488	7329	179	136	-gt 0.8	77	292	14	105
q2000880	29	379	288	317	3222	86	66	-gt 0.8	61	128	0	128
q2000881	29	3058	409	438	6593	175	100	-gt 0.8	77	289	0	70
q2000882	29	12576	456	485	7054	178	139	-gt 0.8	77	293	14	101
q2000883	29	3682	421	450	6314	285	139	-gt 0.8	77	286	23	57
q2000884	29	267	200	229	4426	96	37	-gt 0.8	62	137	0	30
q2000885	29	36012	669	698	19838	264	130	-gt 0.8	76	285	291	40
q2000886	29	517	213	242	5103	334	192	-gt 0.8	35	106	62	18
q2000889	29	2677	374	403	16007	94	97	-automated1	29	203	5	0
q2000890	29	798	313	342	9160	148	55	-gt 0.8	61	234	15	23
q2000891	29	437	344	373	11446	584	322	-gt 0.8	49	162	4	121
q2000894	29	671	453	482	7965	590	411	-gt 0.8	52	181	76	131
q2000898	29	871	424	453	7225	167	57	-gt 0.8	67	217	82	83
q2000914	28	533	424	452	6546	334	267	-gt 0.8	63	33	172	144
q2000915	28	187	146	174	2989	168	144	-gt 0.8	56	85	27	1
q2000916	28	277	211	239	1000	93	79	-gt 0.8	59	126	0	53
q2000917	28	1312	326	354	9065	289	135	-gt 0.8	72	268	0	0	<3 prokaryotes -> discarded
q2000918	28	1188	983	1011	10688	182	181	-gt 0.8	48	247	474	208
q2000919	28	184	123	151	6130	409	287	-gt 0.8	59	77	0	0	<3 prokaryotes -> discarded
q2000920	28	631	262	290	8894	206	121	-gt 0.8	65	213	1	0	<3 prokaryotes -> discarded
q2000922	28	6418	1176	1204	22968	274	382	-automated1	13	125	352	249	0 original metamonads -> discarded
q2000923	28	1834	339	367	46968	505	841	-automated1	59	208	0	1	<3 prokaryotes -> discarded
q2000927	28	1901	764	792	21794	230	171	-gt 0.8	72	266	249	176
q2000941	27	637	495	522	4411	245	142	-gt 0.8	59	176	241	33
q2000942	27	290	271	298	2269	127	76	-gt 0.8	58	83	134	23
q2000943	27	2868	435	462	16230	30	120	-automated1	50	220	1	0	<3 prokaryotes -> discarded
q2000944	27	234	156	183	3549	188	122	-gt 0.8	51	125	0	0	<3 prokaryotes -> discarded
q2000945	27	572	458	485	1528	128	95	-gt 0.8	61	134	138	149
q2000947	27	1096	682	709	16355	134	40	-gt 0.8	72	264	237	126
q2000948	27	439	198	225	5422	203	155	-gt 0.8	66	156	0	0	<3 prokaryotes -> discarded
q2000949	27	11494	446	473	11198	173	99	-gt 0.8	75	291	8	97
q2000954	27	1038	594	621	36561	587	337	-gt 0.8	62	242	39	221
q2000959	27	684	493	520	17810	460	232	-gt 0.8	46	137	287	16
q2000960	27	812	330	357	13719	662	356	-gt 0.8	69	253	0	7
q2000969	27	411	155	182	5063	164	21	-gt 0.8	65	112	0	0	<3 prokaryotes -> discarded
q2000970	27	3899	449	476	26864	231	909	-automated1	29	81	1	0	<3 prokaryotes -> discarded
q2000983	26	275	263	289	1224	61	42	-gt 0.8	43	109	0	136	<70 positions -> discarded
q2000984	26	379	247	273	8242	263	149	-gt 0.8	63	197	0	0	<3 prokaryotes -> discarded
q2000986	26	720	257	283	7966	239	169	-gt 0.8	62	218	0	0	<3 prokaryotes -> discarded
q2000988	26	554	185	211	8385	401	314	-gt 0.8	46	146	0	0	<3 prokaryotes -> discarded
q2000989	26	11545	459	485	8334	172	130	-gt 0.8	73	291	18	101
q2000990	26	684	569	595	5398	167	84	-gt 0.8	68	165	247	111
q2000992	26	6021	950	976	13228	268	156	-gt 0.8	73	285	420	131
q2001001	26	760	617	643	8997	389	204	-gt 0.8	59	123	265	174
q2001005	26	1188	919	945	11984	248	365	-automated1	52	168	385	15
q2001006	27	2163	894	921	29963	432	210	-gt 0.8	54	236	166	381
q2001017	26	778	515	541	28952	333	101	-gt 0.8	57	171	222	48
q2001027	25	806	512	537	7427	370	856	-automated1	6	19	18	0	0 original metamonads -> discarded
q2001029	25	501	227	252	5950	128	75	-gt 0.8	55	197	0	0	<3 prokaryotes -> discarded
q2001030	25	743	459	484	8914	205	97	-gt 0.8	69	210	181	11
q2001031	25	129	114	139	1965	91	70	-gt 0.8	43	96	0	0	<3 prokaryotes -> discarded
q2001032	25	4369	343	368	16979	164	54	-gt 0.8	73	292	3	0
q2001033	25	133	108	133	5802	314	168	-gt 0.8	50	74	0	0	<3 prokaryotes -> discarded
q2001034	25	764	463	488	4789	118	53	-gt 0.8	73	275	1	139
q2001035	25	627	336	361	4277	155	53	-gt 0.8	69	241	10	33
q2001036	25	12874	459	484	6977	178	140	-gt 0.8	73	294	14	103
q2001037	25	419	350	375	3723	370	239	-gt 0.8	48	142	0	157
q2001038	25	466	413	438	3588	384	314	-gt 0.8	51	136	71	149
q2001039	25	1204	754	779	6385	378	225	-gt 0.8	52	226	363	108
q2001040	25	428	241	266	2914	109	47	-gt 0.8	65	201	0	0	<3 prokaryotes -> discarded
q2001041	25	641	240	265	16726	375	257	-gt 0.8	54	163	23	0
q2001042	25	2506	932	957	4524	476	435	-gt 0.8	67	270	298	269
q2001044	25	174	119	144	17675	209	91	-gt 0.8	51	40	52	0
q2001045	25	757	612	637	7751	382	255	-gt 0.8	56	173	242	132
q2001046	25	8476	1406	1431	21680	365	148	-gt 0.8	66	289	649	407
q2001047	25	1131	935	960	7622	439	195	-gt 0.8	63	204	495	174
q2001048	25	2597	1265	1290	14819	2	0	-gt 0.8	69	208	623	368	<70 positions -> discarded
q2001049	25	3120	973	998	10402	432	238	-gt 0.8	59	281	472	161
q2001070	25	1780	1232	1257	8404	415	350	-gt 0.8	65	270	633	255
q2001087	24	910	669	693	8042	2	442	-automated1	13	6	57	7
q2001088	24	888	330	354	6284	178	91	-gt 0.8	68	283	0	0	<3 prokaryotes -> discarded
q2001089	24	1830	640	664	3619	199	140	-gt 0.8	72	277	25	286
q2001090	24	1633	625	649	4116	192	137	-gt 0.8	72	281	14	281
q2001091	24	190	167	191	846	113	71	-gt 0.8	48	117	0	26
q2001092	24	1484	603	627	2671	199	126	-gt 0.8	72	273	9	265
q2001093	24	302	168	192	4755	255	152	-gt 0.8	58	128	0	0	<3 prokaryotes -> discarded
q2001094	24	447	351	375	2517	98	50	-gt 0.8	62	172	0	141
q2001095	24	16579	547	571	33442	294	35	-gt 0.8	71	289	144	57
q2001096	24	558	475	499	6809	285	194	-gt 0.8	53	144	198	91
q2001097	24	508	359	383	7270	324	121	-gt 0.8	54	187	107	8
q2001098	24	443	284	308	9457	202	140	-gt 0.8	63	228	0	8
q2001099	24	363	316	340	3678	338	287	-gt 0.8	48	120	111	49
q2001100	24	669	250	274	10632	113	85	-gt 0.8	63	209	0	0	<3 prokaryotes -> discarded
q2001101	24	456	217	241	10340	482	306	-gt 0.8	71	144	4	5
q2001102	24	526	283	307	13122	308	163	-gt 0.8	55	220	8	7
q2001103	24	522	292	316	10286	395	246	-gt 0.8	54	210	35	0
q2001104	25	1100	518	543	42476	185	79	-gt 0.8	57	204	269	3
q2001105	25	3159	335	360	15567	307	153	-gt 0.8	70	283	0	0	<3 prokaryotes -> discarded
q2001107	24	258	222	246	3090	459	372	-gt 0.8	51	56	74	40
q2001108	24	1213	930	954	10956	229	157	-gt 0.8	61	257	365	252
q2001110	24	1227	949	973	9666	339	124	-gt 0.8	60	237	420	219
q2001114	25	330	257	282	4711	198	148	-gt 0.8	57	128	6	82
q2001119	24	4578	706	730	36699	129	81	-gt 0.8	51	268	386	9
q2001120	24	229	213	237	43875	396	242	-gt 0.8	53	46	115	15
q2001123	24	956	773	797	11486	479	371	-gt 0.8	49	75	422	140
q2001125	24	19746	577	601	37604	260	105	-gt 0.8	68	288	169	63
q2001127	24	37174	666	690	22982	265	157	-gt 0.8	72	289	290	35
q2001137	25	706	309	334	22443	489	288	-gt 0.8	56	232	0	0	<3 prokaryotes -> discarded
q2001162	23	291	242	265	2623	235	175	-gt 0.8	54	86	51	68
q2001163	23	296	281	304	3571	173	138	-gt 0.8	49	118	0	132
q2001164	23	1814	675	698	5524	208	137	-gt 0.8	71	285	0	338
q2001165	23	170	131	154	1765	167	139	-gt 0.8	53	100	0	0	<3 prokaryotes -> discarded
q2001166	23	808	568	591	3900	165	121	-gt 0.8	55	234	224	63
q2001167	23	245	168	191	3556	112	57	-gt 0.8	53	136	0	1	<3 prokaryotes -> discarded
q2001168	23	41	41	64	6186	141	109	-gt 0.8	48	14	1	0	<3 prokaryotes -> discarded
q2001169	23	214	174	197	5817	292	205	-gt 0.8	48	135	0	0	<3 prokaryotes -> discarded
q2001170	23	12137	459	482	7113	173	110	-gt 0.8	71	291	18	101
q2001171	23	447	371	394	4631	154	97	-gt 0.8	59	141	41	146
q2001172	23	261	161	184	3001	222	187	-gt 0.8	45	137	0	0	<3 prokaryotes -> discarded
q2001173	23	2674	380	403	12100	372	261	-gt 0.8	68	282	0	38
q2001174	23	428	360	383	2997	246	134	-gt 0.8	52	152	0	168
q2001175	23	933	333	356	7044	415	240	-gt 0.8	68	278	0	0	<3 prokaryotes -> discarded
q2001176	23	438	244	267	7472	337	170	-gt 0.8	65	171	12	0
q2001177	23	168	149	172	1196	170	96	-gt 0.8	49	109	0	9
q2001178	23	337	294	317	2059	76	116	-automated1	51	123	0	130
q2001179	23	211	161	184	2924	309	200	-gt 0.8	48	118	0	0	<3 prokaryotes -> discarded
q2001180	23	540	320	343	6792	271	139	-gt 0.8	59	269	0	0	<3 prokaryotes -> discarded
q2001181	23	544	467	490	6012	168	111	-gt 0.8	58	171	201	55
q2001182	23	2236	1186	1209	9542	297	155	-gt 0.8	65	266	577	277
q2001183	23	352	306	329	4505	221	191	-gt 0.8	53	134	0	138
q2001184	23	2648	930	953	6852	465	429	-gt 0.8	67	279	292	270
q2001185	23	257	219	242	3203	179	99	-gt 0.8	54	84	84	16
q2001187	24	3063	736	760	12643	141	76	-gt 0.8	72	288	331	64
q2001191	23	598	466	489	12617	397	498	-automated1	17	91	7	151
q2001192	24	568	363	387	4900	259	140	-gt 0.8	58	263	3	54
q2001193	24	299	225	249	3471	389	414	-automated1	46	125	26	27
q2001194	23	5418	1146	1169	24814	558	332	-gt 0.8	65	249	492	291
q2001196	24	5726	1204	1228	29700	339	108	-gt 0.8	66	268	491	371
q2001198	23	6227	501	524	19671	275	182	-gt 0.8	71	283	155	9
q2001206	23	155	90	113	13412	375	644	-automated1	45	45	7	0
q2001208	23	44561	690	713	23087	267	152	-gt 0.8	70	290	310	39
q2001211	23	2346	1309	1332	10140	373	156	-gt 0.8	60	263	632	349
q2001214	23	2393	1009	1032	30780	3	94	-automated1	60	60	276	18
q2001227	23	1464	587	610	12015	10	750	-automated1	55	134	51	6
q2001230	23	868	342	365	18682	305	147	-gt 0.8	43	189	108	17
q2001231	23	1173	793	816	14085	280	176	-gt 0.8	64	254	357	129
q2001232	23	1920	418	441	31132	182	99	-gt 0.8	53	242	47	35
q2001233	23	2159	1444	1467	17217	650	342	-gt 0.8	52	242	710	401
q2001250	22	49355	733	755	24791	278	140	-gt 0.8	70	290	343	48
q2001252	22	5204	1166	1188	47706	486	298	-gt 0.8	70	277	574	242
q2001253	22	1087	421	443	18477	579	397	-gt 0.8	53	243	98	23
q2001256	22	440	380	402	4292	282	191	-gt 0.8	42	133	88	106
q2001257	22	456	244	266	7601	263	51	-gt 0.8	54	208	0	0	<3 prokaryotes -> discarded
q2001258	22	965	329	351	5603	252	150	-gt 0.8	65	272	0	0	<3 prokaryotes -> discarded
q2001259	22	10619	1015	1037	38979	145	15	-gt 0.8	65	290	447	198
q2001260	22	6353	344	366	16894	148	64	-gt 0.8	70	292	4	0
q2001263	22	278	219	241	4292	201	202	-automated1	49	178	0	0	<3 prokaryotes -> discarded
q2001264	22	8325	1374	1396	21776	366	149	-gt 0.8	70	289	616	408
q2001265	22	3406	377	399	5047	148	105	-gt 0.8	70	287	0	41
q2001266	22	5705	449	471	5820	177	84	-gt 0.8	70	289	11	99
q2001267	22	375	189	211	6731	92	20	-gt 0.8	44	131	0	27
q2001268	22	764	509	531	3518	295	142	-gt 0.8	47	12	232	231
q2001269	22	462	387	409	5654	126	90	-gt 0.8	62	204	0	140
q2001270	22	6535	1092	1114	17798	347	182	-gt 0.8	69	288	356	367
q2001271	22	5715	321	343	6348	278	200	-gt 0.8	48	286	3	0
q2001272	21	1160	743	764	13056	249	102	-gt 0.8	61	243	141	300
q2001273	22	1637	651	673	4465	212	164	-gt 0.8	70	285	0	314
q2001274	22	333	305	327	2285	97	71	-gt 0.8	48	122	0	155
q2001275	22	318	286	308	3714	218	193	-gt 0.8	53	121	0	130
q2001276	22	6029	508	530	17715	87	42	-gt 0.8	70	289	155	11
q2001277	22	12484	459	481	7384	178	104	-gt 0.8	70	293	17	101
q2001278	22	1919	675	697	4519	205	136	-gt 0.8	70	280	26	317
q2001279	22	982	735	757	7098	363	199	-gt 0.8	47	230	359	103
q2001280	22	44613	691	713	25307	277	131	-gt 0.8	70	289	312	37
q2001281	22	1201	305	327	15188	72	65	-gt 0.8	59	251	0	0	<3 prokaryotes -> discarded
q2001282	22	2537	922	944	6896	470	413	-gt 0.8	68	284	287	270
q2001283	22	5879	948	970	13050	274	114	-gt 0.8	69	285	431	127
q2001284	22	1853	679	701	4021	203	170	-gt 0.8	69	281	23	324
q2001286	22	1554	365	387	19374	521	148	-gt 0.8	59	269	13	22
q2001287	22	353	320	342	7558	355	243	-gt 0.8	46	130	3	137
q2001290	22	218	145	167	3802	97	48	-gt 0.8	35	132	0	0	<3 prokaryotes -> discarded
q2001292	22	180	125	147	1943	60	99	-automated1	34	93	0	2	<3 prokaryotes -> discarded
q2001293	22	4545	585	607	35382	468	291	-gt 0.8	67	275	199	50
q2001294	22	1005	838	860	11458	230	442	-automated1	41	158	236	149
q2001297	22	2699	927	949	5325	467	425	-gt 0.8	68	283	290	270
q2001299	22	1718	1185	1207	10620	396	285	-gt 0.8	62	275	558	281
q2001301	22	1495	331	353	16832	586	446	-gt 0.8	64	273	1	0	<3 prokaryotes -> discarded
q2001303	22	899	792	814	9037	360	174	-gt 0.8	40	169	311	248
q2001335	21	305	239	260	1382	60	53	-gt 0.8	33	105	0	121	<70 positions -> discarded
q2001336	21	225	193	214	1225	344	236	-gt 0.8	45	129	1	30
q2001337	21	718	539	560	5636	145	63	-gt 0.8	66	252	75	165
q2001338	21	186	169	190	2712	133	62	-gt 0.8	45	138	0	5
q2001339	21	460	298	319	6248	217	158	-gt 0.8	64	250	0	0	<3 prokaryotes -> discarded
q2001340	21	322	314	335	2512	144	99	-gt 0.8	52	43	223	14
q2001342	21	4949	339	360	15552	149	52	-gt 0.8	67	290	1	0	<3 prokaryotes -> discarded
q2001343	21	41967	676	697	23111	266	139	-gt 0.8	69	289	298	39
q2001344	21	852	589	610	12812	240	64	-gt 0.8	51	222	230	86
q2001345	21	3219	392	413	9977	372	257	-gt 0.8	69	288	1	48
q2001347	21	640	562	583	8355	341	163	-gt 0.8	50	146	351	10
q2001348	21	365	348	369	2337	207	185	-gt 0.8	45	128	56	131
q2001349	21	1905	679	700	6485	208	154	-gt 0.8	69	286	4	337
q2001350	21	529	250	271	6245	189	87	-gt 0.8	58	209	0	0	<3 prokaryotes -> discarded
q2001351	21	914	506	527	14068	167	77	-gt 0.8	54	232	153	82
q2001352	21	514	368	389	7887	62	17	-gt 0.8	61	199	1	123	<70 positions -> discarded
q2001353	21	155	121	142	5888	297	220	-gt 0.8	39	97	0	0	<3 prokaryotes -> discarded
q2001354	22	627	334	356	13213	362	233	-gt 0.8	59	243	40	0
q2001355	21	51527	729	750	31343	265	134	-gt 0.8	69	290	337	52
q2001357	21	1968	1072	1093	6628	308	290	-gt 0.8	60	260	527	227
q2001358	21	2745	923	944	4919	463	439	-gt 0.8	67	283	288	270
q2001359	21	182	162	183	2858	354	252	-gt 0.8	54	12	93	21
q2001360	21	1111	973	994	9740	290	185	-gt 0.8	58	150	481	277
q2001361	21	373	269	290	7590	433	189	-gt 0.8	52	206	0	7
q2001364	21	2316	817	838	27260	500	47	-gt 0.8	59	239	235	210
q2001366	21	2631	926	947	7188	466	427	-gt 0.8	67	283	291	271
q2001370	21	1348	327	348	11720	190	94	-gt 0.8	62	274	8	0
q2001373	21	346	315	336	3900	362	352	-gt 0.8	43	88	107	78
q2001375	21	1270	1088	1109	9731	292	164	-gt 0.8	60	233	507	279
q2001376	21	2637	914	935	6471	473	396	-gt 0.8	65	284	280	270
q2001378	21	6418	1173	1194	20104	295	261	-gt 0.8	69	289	439	376
q2001380	21	119	115	136	1324	367	307	-gt 0.8	46	3	46	35
q2001381	21	313	277	298	6633	231	120	-gt 0.8	26	6	117	107
q2001382	21	1806	687	708	6934	208	132	-gt 0.8	67	285	11	337
q2001383	21	284	251	272	1812	162	134	-gt 0.8	55	121	31	63
q2001384	21	614	570	591	6214	237	171	-gt 0.8	48	153	228	135
q2001385	21	1272	324	345	22251	430	148	-gt 0.8	52	256	7	12
q2001392	21	232	204	225	43089	156	524	-automated1	34	46	58	18
q2001400	21	6175	1165	1186	69954	196	0	-gt 0.8	65	270	616	194
q2001402	21	484	336	357	3735	393	289	-gt 0.8	54	214	56	13
q2001403	21	14362	484	505	26779	248	68	-gt 0.8	66	289	103	38
q2001406	21	2374	1485	1506	18252	659	370	-gt 0.8	56	240	712	412
q2001407	21	1382	1116	1137	12069	439	185	-gt 0.8	59	243	569	232
q2001426	20	167	139	159	2235	167	135	-gt 0.8	44	110	0	0	<3 prokaryotes -> discarded
q2001428	21	1726	898	919	9131	346	215	-gt 0.8	46	256	340	255
q2001429	20	357	336	356	5292	225	90	-gt 0.8	58	142	0	146
q2001430	20	276	257	277	7075	147	82	-gt 0.8	48	112	0	112
q2001431	20	163	152	172	3618	170	127	-gt 0.8	48	100	0	22
q2001434	20	738	459	479	4436	115	191	-automated1	7	63	0	0	<3 prokaryotes -> discarded
q2001435	20	2942	389	409	28981	144	35	-gt 0.8	64	272	32	25
q2001439	20	298	206	226	4157	87	74	-gt 0.8	49	177	0	0	<3 prokaryotes -> discarded
q2001440	20	409	367	387	5032	248	712	-automated1	0	0	37	5	0 metamonads -> discarded
q2001441	20	320	185	205	6447	214	169	-gt 0.8	45	154	0	0	<3 prokaryotes -> discarded
q2001442	20	1950	679	699	5232	206	135	-gt 0.8	68	284	2	339
q2001444	20	627	339	359	4916	152	125	-gt 0.8	64	242	7	41
q2001445	20	603	552	572	6834	251	105	-gt 0.8	49	153	213	150
q2001446	20	5803	483	503	34143	243	38	-gt 0.8	66	285	112	31
q2001447	20	455	422	442	4825	174	117	-gt 0.8	51	111	147	131
q2001448	20	305	202	222	4504	212	145	-gt 0.8	44	172	0	0	<3 prokaryotes -> discarded
q2001449	20	1787	638	658	1971	199	148	-gt 0.8	68	280	10	298
q2001451	20	1108	508	528	21291	234	47	-gt 0.8	57	242	133	85
q2001452	20	363	221	241	11759	151	83	-gt 0.8	56	182	0	0	<3 prokaryotes -> discarded
q2001453	20	2285	732	752	4478	201	153	-gt 0.8	68	285	61	336
q2001454	20	680	317	337	3235	141	67	-gt 0.8	67	268	0	0	<3 prokaryotes -> discarded
q2001455	20	1875	683	703	6079	210	112	-gt 0.8	68	286	8	337
q2001456	20	542	453	473	6987	189	103	-gt 0.8	50	157	256	3
q2001457	20	2745	337	357	20294	446	137	-gt 0.8	58	278	2	4
q2001458	20	24365	572	592	38292	293	15	-gt 0.8	64	290	166	59
q2001460	20	256	247	267	2548	256	721	-automated1	3	6	0	0	<3 prokaryotes -> discarded
q2001461	20	201	183	203	2320	124	82	-gt 0.8	49	115	33	0
q2001462	20	722	461	481	3363	444	344	-gt 0.8	55	31	110	228
q2001463	20	752	680	700	8069	293	270	-gt 0.8	47	187	247	199
q2001465	20	2081	259	279	77018	2	0	-gt 0.8	44	195	4	12	<70 positions -> discarded
q2001467	20	713	284	304	15272	461	494	-automated1	47	183	0	0	<3 prokaryotes -> discarded
q2001472	20	1365	981	1001	9393	306	118	-gt 0.8	65	264	378	279
q2001475	20	1122	874	894	21730	410	197	-gt 0.8	50	231	366	196
q2001476	20	1277	966	986	17618	48	18	-gt 0.8	32	167	531	140	<70 positions -> discarded
q2001477	20	2536	910	930	5734	474	412	-gt 0.8	62	284	277	269
q2001478	21	3178	390	411	16244	324	188	-gt 0.8	64	274	41	11
q2001479	20	11640	1554	1574	30245	211	125	-gt 0.8	61	271	768	420
q2001480	20	51656	735	755	27455	267	100	-gt 0.8	68	290	339	53
q2001481	20	2688	923	943	6412	467	426	-gt 0.8	67	283	289	270
q2001482	20	430	326	346	13831	366	187	-gt 0.8	55	172	0	93
q2001483	20	1275	1073	1093	9727	369	189	-gt 0.8	48	201	478	312
q2001485	20	1797	669	689	4271	206	128	-gt 0.8	68	285	0	331
q2001486	20	6690	1169	1189	22551	343	165	-gt 0.8	67	281	428	362
q2001502	20	44606	719	739	27834	276	146	-gt 0.8	68	290	329	47
q2001503	20	49844	727	747	33082	263	81	-gt 0.8	66	285	329	47
q2001524	20	303	208	228	8353	191	141	-gt 0.8	50	164	0	0	<3 prokaryotes -> discarded
q2001525	20	788	686	706	10537	218	195	-gt 0.8	46	229	192	222
q2001526	20	2137	1465	1485	20326	661	478	-gt 0.8	53	242	709	400
q2001527	20	659	603	623	7531	282	166	-gt 0.8	49	146	215	198
q2001528	20	531	474	494	8924	283	296	-automated1	45	144	74	204
q2001529	19	1198	756	775	7938	130	74	-gt 0.8	50	191	362	170
q2001530	19	599	462	481	4059	98	560	-automated1	0	2	27	45	0 metamonads -> discarded
q2001531	19	181	146	165	2594	168	93	-gt 0.8	43	116	0	0	<3 prokaryotes -> discarded
q2001532	19	345	295	314	2043	93	59	-gt 0.8	57	178	0	79
q2001533	19	349	326	345	5207	225	152	-gt 0.8	54	137	0	146
q2001536	19	278	248	267	4660	100	52	-gt 0.8	46	160	0	60
q2001538	19	263	252	271	2087	88	79	-gt 0.8	42	105	0	124
q2001541	19	103	90	109	3937	111	89	-gt 0.8	30	66	11	1
q2001542	19	220	203	222	4829	162	104	-gt 0.8	49	168	0	2	<3 prokaryotes -> discarded
q2001543	19	1592	322	341	13422	78	22	-gt 0.8	57	281	0	0	<3 prokaryotes -> discarded
q2001544	19	957	708	727	6172	290	128	-gt 0.8	57	240	271	141
q2001545	19	867	358	377	8044	301	157	-gt 0.8	45	258	42	17
q2001546	19	502	213	232	21427	137	17	-gt 0.8	44	176	1	0	<3 prokaryotes -> discarded
q2001548	19	8348	1348	1367	26896	364	145	-gt 0.8	65	289	597	403
q2001549	19	54221	746	765	37459	272	117	-gt 0.8	67	291	349	54
q2001550	19	515	417	436	9430	171	85	-gt 0.8	45	135	165	89
q2001551	19	3642	411	430	6948	294	146	-gt 0.8	66	286	14	56
q2001552	19	6395	1159	1178	15705	353	164	-gt 0.8	64	288	418	367
q2001553	19	1513	1089	1108	11107	343	206	-gt 0.8	60	257	440	318
q2001554	19	529	472	491	3409	210	143	-gt 0.8	46	144	255	42
q2001555	19	360	263	282	1801	413	379	-gt 0.8	53	125	66	14
q2001556	19	139	99	118	1393	227	147	-gt 0.8	37	78	0	0	<3 prokaryotes -> discarded
q2001557	19	407	284	303	11477	105	56	-gt 0.8	55	155	61	31
q2001558	19	1856	1128	1147	15244	209	71	-gt 0.8	61	213	567	300
q2001559	19	958	253	272	20329	431	157	-gt 0.8	53	193	0	0	<3 prokaryotes -> discarded
q2001560	19	22371	569	588	35756	270	11	-gt 0.8	65	288	163	59
q2001561	19	13662	482	501	10392	180	90	-gt 0.8	67	294	33	107
q2001562	19	531	413	432	3138	200	240	-automated1	57	213	0	141
q2001563	19	54542	756	775	31576	275	96	-gt 0.8	66	289	357	55
q2001564	19	910	803	822	10869	184	8	-gt 0.8	45	189	369	210
q2001565	19	1785	1162	1181	10694	307	96	-gt 0.8	67	269	509	319
q2001567	19	160	126	145	1646	169	116	-gt 0.8	49	94	0	0	<3 prokaryotes -> discarded
q2001568	19	554	410	429	5118	247	149	-gt 0.8	64	249	0	100
q2001569	19	5271	351	370	23263	153	49	-gt 0.8	67	292	11	0
q2001570	19	995	335	354	15959	652	363	-gt 0.8	65	262	0	7
q2001571	19	254	221	240	4831	272	691	-automated1	40	99	1	42
q2001572	19	1672	669	688	21530	490	157	-gt 0.8	56	243	90	239
q2001573	20	1422	868	888	29670	32	766	-automated1	56	221	237	136
q2001574	19	17966	519	538	31760	249	36	-gt 0.8	66	288	134	39
q2001575	19	255	224	243	4041	165	95	-gt 0.8	41	97	0	77
q2001576	19	166	150	169	2851	290	191	-gt 0.8	40	121	0	0	<3 prokaryotes -> discarded
q2001577	19	773	593	612	5646	303	500	-automated1	43	170	194	43
q2001578	20	1063	907	927	13089	397	266	-gt 0.8	57	251	429	153
q2001579	19	1735	769	788	19437	431	93	-gt 0.8	41	234	292	89
q2001580	19	7419	1152	1171	23317	375	137	-gt 0.8	66	289	449	354
q2001581	19	6589	1167	1186	16595	352	506	-automated1	14	107	30	245	0 original metamonads -> discarded
q2001584	19	2924	1162	1181	11876	429	338	-gt 0.8	58	267	565	254
q2001593	19	2098	344	363	6226	431	339	-gt 0.8	66	274	0	5
q2001596	19	52094	741	760	28911	270	104	-gt 0.8	66	289	345	52
q2001597	19	527	393	412	17010	83	466	-automated1	32	154	12	121
q2001598	19	8194	1273	1292	23682	367	974	-automated1	0	0	0	0	0 sequences -> discarded
q2001600	19	1183	878	897	10567	359	208	-gt 0.8	59	212	397	203
q2001601	19	271	241	260	3170	64	23	-gt 0.8	28	95	1	130	<70 positions -> discarded
q2001602	19	651	596	615	8570	243	136	-gt 0.8	42	168	251	132
q2001605	19	6737	470	489	34611	264	99	-gt 0.8	57	253	87	37
q2001624	20	152	116	136	4734	310	252	-gt 0.8	36	88	0	0	<3 prokaryotes -> discarded
q2001628	19	803	256	275	34272	1	1037	-automated1	22	108	1	0	<3 prokaryotes -> discarded
q2001629	9	95	74	83	3920	214	159	-gt 0.8	16	65	0	0	<3 prokaryotes -> discarded
q2001634	19	794	637	656	4880	285	222	-gt 0.8	53	179	288	105
q2001635	19	669	594	613	6120	419	242	-gt 0.8	49	197	247	96
q2001636	19	21277	1569	1588	26859	207	71	-gt 0.8	58	283	761	450
q2001637	19	1402	756	775	22507	282	112	-gt 0.8	62	265	262	168
q2001652	19	748	554	573	20999	420	233	-gt 0.8	40	220	79	181
q2001653	19	604	570	589	5528	514	468	-gt 0.8	40	117	234	152
q2001654	19	25762	592	611	44768	292	43	-gt 0.8	62	288	182	62
q2001659	18	144	120	138	1913	151	98	-gt 0.8	50	88	0	0	<3 prokaryotes -> discarded
q2001661	18	640	572	590	5073	125	74	-gt 0.8	44	141	268	132
q2001663	19	2889	1362	1381	9899	345	153	-gt 0.8	63	280	627	380
q2001664	18	429	374	392	3607	204	90	-gt 0.8	51	170	0	167
q2001665	18	428	241	259	6100	132	57	-gt 0.8	37	221	0	0	<3 prokaryotes -> discarded
q2001667	18	165	152	170	693	111	68	-gt 0.8	46	116	0	8
q2001668	18	2602	320	338	28270	122	39	-gt 0.8	57	280	0	0	<3 prokaryotes -> discarded
q2001669	18	334	210	228	3675	88	59	-gt 0.8	42	185	0	0	<3 prokaryotes -> discarded
q2001671	18	568	409	427	5332	249	202	-gt 0.8	66	250	0	100
q2001672	18	246	211	229	5294	145	112	-gt 0.8	45	159	0	21
q2001673	18	589	426	444	5085	102	20	-gt 0.8	63	237	1	141
q2001674	18	913	687	705	15247	245	21	-gt 0.8	54	127	233	244
q2001675	18	50161	726	744	28517	265	93	-gt 0.8	66	291	333	48
q2001676	18	316	304	322	6417	146	96	-gt 0.8	41	112	164	0
q2001677	18	175	164	182	2056	178	140	-gt 0.8	41	115	0	25
q2001678	18	2288	636	654	28420	199	74	-gt 0.8	59	277	156	150
q2001679	18	903	292	310	8773	442	147	-gt 0.8	54	236	0	0	<3 prokaryotes -> discarded
q2001680	18	3116	378	396	3662	147	102	-gt 0.8	66	288	0	40
q2001682	18	188	143	161	2039	258	169	-gt 0.8	47	106	0	0	<3 prokaryotes -> discarded
q2001683	18	4383	1438	1456	14213	302	126	-gt 0.8	58	281	731	363
q2001684	18	374	321	339	4324	117	38	-gt 0.8	45	148	1	138
q2001685	18	959	326	344	4973	204	100	-gt 0.8	64	276	0	0	<3 prokaryotes -> discarded
q2001686	18	260	205	223	3835	237	246	-automated1	49	165	0	0	<3 prokaryotes -> discarded
q2001687	18	1888	283	301	8807	179	188	-automated1	41	170	0	0	<3 prokaryotes -> discarded
q2001688	18	4707	431	449	29175	150	67	-gt 0.8	65	284	53	38
q2001689	18	1142	725	743	17857	389	237	-gt 0.8	52	266	344	47
q2001690	18	2286	337	355	10575	145	95	-gt 0.8	66	280	0	6
q2001691	18	150	127	145	2287	244	162	-gt 0.8	35	104	0	0	<3 prokaryotes -> discarded
q2001693	18	644	464	482	7946	313	144	-gt 0.8	62	270	0	133
q2001695	18	537	353	371	3950	87	43	-gt 0.8	56	261	0	54
q2001696	18	703	485	503	20890	347	156	-gt 0.8	54	207	88	122
q2001697	18	877	278	296	14665	295	47	-gt 0.8	57	222	3	1
q2001699	18	1538	1167	1185	13150	358	194	-gt 0.8	50	234	568	301	two ancestral metamonad groups -> split
q2001700	18	588	404	422	2683	174	142	-gt 0.8	60	224	0	133
q2001701	18	466	232	250	5199	363	261	-gt 0.8	49	182	0	0	<3 prokaryotes -> discarded
q2001702	18	435	416	434	1527	302	281	-gt 0.8	42	122	66	181
q2001703	18	1746	1196	1214	9965	400	265	-gt 0.8	64	276	565	281
q2001704	18	399	257	275	43607	165	112	-gt 0.8	32	133	46	26
q2001711	18	4688	448	466	30452	287	55	-gt 0.8	62	285	85	23
q2001714	18	141	115	133	2194	367	255	-gt 0.8	38	89	0	0	<3 prokaryotes -> discarded
q2001716	18	378	250	268	8546	215	99	-gt 0.8	50	214	0	0	<3 prokaryotes -> discarded
q2001718	19	389	235	254	8608	348	198	-gt 0.8	43	190	0	0	<3 prokaryotes -> discarded
q2001719	18	1094	974	992	11060	363	465	-automated1	38	179	461	239
q2001720	18	1407	877	895	10853	38	491	-automated1	19	113	190	51
q2001729	18	46863	702	720	27305	269	130	-gt 0.8	66	289	321	42
q2001732	18	926	738	756	7512	119	88	-gt 0.8	41	99	428	184
q2001737	18	1693	1194	1212	11220	400	257	-gt 0.8	60	265	588	260
q2001745	18	6621	1199	1217	27454	347	251	-gt 0.8	63	288	461	374
q2001746	18	50634	737	755	31948	270	127	-gt 0.8	65	289	342	53
q2001751	18	1370	861	879	29998	17	784	-automated1	55	223	236	136
q2001752	18	8537	1062	1080	58890	162	6	-gt 0.8	60	280	511	190
q2001770	18	1775	476	494	49403	687	34	-gt 0.8	56	251	61	75
q2001771	18	1783	1309	1327	11564	166	588	-automated1	0	0	0	0	0 sequences -> discarded
q2001772	18	964	561	579	12578	257	106	-gt 0.8	63	274	180	41
q2001773	18	2291	1468	1486	20514	430	351	-gt 0.8	59	250	715	409
q2001774	17	666	608	625	7522	314	156	-gt 0.8	37	172	246	136
q2001777	17	574	538	555	3493	181	93	-gt 0.8	43	139	237	127
q2001778	18	5624	915	933	47262	190	27	-gt 0.8	61	285	389	160
q2001779	17	1001	714	731	6839	289	180	-gt 0.8	62	258	186	211
q2001781	17	1382	312	329	4050	290	29	-gt 0.8	51	265	0	0	<3 prokaryotes -> discarded
q2001783	17	263	186	203	2252	125	42	-gt 0.8	42	161	0	0	<3 prokaryotes -> discarded
q2001784	17	264	211	228	860	122	81	-gt 0.8	41	121	2	63
q2001785	17	335	306	323	6559	166	131	-gt 0.8	38	130	49	96
q2001786	17	334	261	278	4813	110	55	-gt 0.8	48	141	0	85
q2001787	17	3018	418	435	12182	90	79	-gt 0.8	50	280	79	6
q2001788	17	470	410	427	3901	197	110	-gt 0.8	43	135	238	6
q2001790	17	679	575	592	10538	254	141	-gt 0.8	53	172	218	127
q2001792	17	162	143	160	3663	171	123	-gt 0.8	45	109	0	0	<3 prokaryotes -> discarded
q2001793	17	454	355	372	5770	75	28	-gt 0.8	42	222	0	108
q2001794	17	462	394	411	7954	134	92	-gt 0.8	46	150	126	86
q2001795	17	926	331	348	7246	257	152	-gt 0.8	60	275	0	0	<3 prokaryotes -> discarded
q2001799	17	225	200	217	2354	140	82	-gt 0.8	40	104	42	31
q2001800	17	706	536	553	11925	139	0	-gt 0.8	29	204	215	51
q2001801	17	202	160	177	7784	75	32	-gt 0.8	26	151	0	0	<3 prokaryotes -> discarded
q2001803	17	367	287	304	3603	238	174	-gt 0.8	59	212	0	23
q2001804	17	4855	346	363	17838	299	145	-gt 0.8	59	285	8	0
q2001805	17	281	198	215	29096	269	187	-gt 0.8	41	148	4	12
q2001806	17	595	267	284	9181	84	100	-automated1	44	219	1	2
q2001807	17	286	261	278	2744	140	65	-gt 0.8	44	132	1	100
q2001808	17	3034	335	352	36834	379	179	-gt 0.8	63	283	0	0	<3 prokaryotes -> discarded
q2001809	17	751	269	286	9981	189	131	-gt 0.8	55	218	4	0
q2001810	17	597	577	594	5376	195	111	-gt 0.8	38	122	288	129
q2001811	17	4932	339	356	12765	150	85	-gt 0.8	65	290	1	0	<3 prokaryotes -> discarded
q2001813	18	1101	750	768	11268	284	140	-gt 0.8	59	228	293	169
q2001814	17	953	406	423	14379	415	283	-gt 0.8	54	179	109	55
q2001815	17	37456	676	693	49615	296	28	-gt 0.8	65	291	231	94
q2001818	17	39981	660	677	25054	265	145	-gt 0.8	64	289	292	28
q2001819	17	3744	1462	1479	17241	48	168	-automated1	38	245	598	275
q2001822	17	682	626	643	3616	298	212	-gt 0.8	54	73	299	207
q2001823	17	153	56	73	2318	465	348	-gt 0.8	40	27	1	0	<3 prokaryotes -> discarded
q2001824	17	1364	911	928	6563	274	126	-gt 0.8	59	140	342	283
q2001826	17	46273	713	730	25760	274	145	-gt 0.8	63	290	328	42
q2001828	17	515	221	238	8648	381	257	-gt 0.8	53	152	17	3
q2001829	17	1914	1221	1238	11589	307	117	-gt 0.8	65	269	562	323
q2001830	17	679	317	334	3737	142	111	-gt 0.8	64	268	0	0	<3 prokaryotes -> discarded
q2001831	17	49666	718	735	22176	265	125	-gt 0.8	63	290	325	47
q2001832	17	8390	1281	1298	28471	371	179	-gt 0.8	64	289	529	400
q2001833	17	792	623	640	9954	125	38	-gt 0.8	45	194	304	94
q2001835	17	274	219	236	619	56	38	-gt 0.8	30	97	0	106	<70 positions -> discarded
q2001836	17	160	118	135	1574	81	50	-gt 0.8	31	104	0	0	<3 prokaryotes -> discarded
q2001837	17	825	233	250	5986	87	36	-gt 0.8	42	204	2	0	<3 prokaryotes -> discarded
q2001839	17	638	346	363	7665	389	173	-gt 0.8	52	172	87	32
q2001840	17	1793	329	346	12787	135	48	-gt 0.8	62	282	0	0	<3 prokaryotes -> discarded
q2001843	17	261	193	210	4251	425	378	-gt 0.8	47	134	0	19
q2001853	17	347	293	310	34161	342	180	-gt 0.8	39	105	24	127
q2001857	17	163	148	165	3598	400	306	-gt 0.8	42	104	0	0	<3 prokaryotes -> discarded
q2001876	17	189	171	188	2855	276	45	-gt 0.8	42	56	31	40
q2001880	17	82	77	94	4689	529	473	-gt 0.8	36	11	14	26
q2001881	17	12503	462	479	6895	179	129	-gt 0.8	65	293	16	105
q2001882	17	6833	1277	1294	15109	305	162	-gt 0.8	64	290	537	373
q2001883	17	789	552	569	5339	144	58	-gt 0.8	61	262	82	162
q2001888	17	181	149	166	9053	292	566	-automated1	35	92	0	1	<3 prokaryotes -> discarded
q2001889	17	861	713	730	13000	169	81	-gt 0.8	45	154	294	228
q2001890	17	176	136	153	7138	328	621	-automated1	37	85	1	0	<3 prokaryotes -> discarded
q2001891	17	6490	1156	1173	15654	345	258	-gt 0.8	63	286	415	352
q2001892	17	379	265	282	9154	740	296	-gt 0.8	48	196	3	2
q2001917	17	1011	656	673	6928	473	224	-gt 0.8	42	177	281	104
q2001918	17	212	174	191	3498	381	247	-gt 0.8	45	131	0	1	<3 prokaryotes -> discarded
q2001919	17	969	838	855	12713	403	255	-gt 0.8	57	235	372	153
q2001920	17	360	332	349	3368	174	210	-automated1	52	155	0	125
q2001921	18	1155	694	712	14624	286	197	-gt 0.8	61	277	254	40
q2001922	17	215	180	197	2391	306	242	-gt 0.8	49	119	13	0
q2001923	17	840	522	539	20819	512	210	-gt 0.8	50	238	193	13
q2001925	16	2609	334	350	14797	268	134	-gt 0.8	63	284	0	0	<3 prokaryotes -> discarded
q2001927	16	246	192	208	6467	177	75	-gt 0.8	43	162	0	0	<3 prokaryotes -> discarded
q2001928	16	3669	424	440	6999	276	160	-gt 0.8	62	286	25	58
q2001929	16	3001	723	739	10177	149	86	-gt 0.8	62	288	320	63
q2001931	16	853	303	319	8268	179	128	-gt 0.8	56	260	0	0	<3 prokaryotes -> discarded
q2001934	16	249	237	253	2146	170	104	-gt 0.8	38	94	48	69
q2001936	16	871	332	348	7875	148	59	-gt 0.8	49	244	20	34
q2001937	16	143	130	146	2321	123	74	-gt 0.8	39	104	0	1	<3 prokaryotes -> discarded
q2001938	16	350	200	216	7890	243	180	-gt 0.8	41	168	0	0	<3 prokaryotes -> discarded
q2001939	16	273	236	252	3482	83	42	-gt 0.8	40	181	0	31
q2001940	16	3567	385	401	3037	145	63	-gt 0.8	64	288	1	45
q2001942	16	12023	454	470	7555	175	114	-gt 0.8	64	292	12	102
q2001943	17	694	261	278	16065	274	119	-gt 0.8	27	170	52	7
q2001945	16	753	612	628	6992	133	49	-gt 0.8	39	215	225	132
q2001946	16	591	488	504	6961	239	166	-gt 0.8	52	212	8	213
q2001947	16	176	156	172	4920	208	70	-gt 0.8	32	118	6	3
q2001950	16	226	180	196	1542	126	69	-gt 0.8	48	148	0	0	<3 prokaryotes -> discarded
q2001951	16	112	94	110	2560	294	232	-gt 0.8	25	72	0	0	<3 prokaryotes -> discarded
q2001952	16	183	142	158	3818	177	128	-gt 0.8	42	113	0	0	<3 prokaryotes -> discarded
q2001953	16	594	439	455	2238	74	62	-gt 0.8	42	215	0	198
q2001954	16	397	350	366	5420	170	22	-gt 0.8	48	178	2	136
q2001956	16	388	362	378	4539	164	74	-gt 0.8	48	175	0	150
q2001957	16	368	334	350	1954	136	95	-gt 0.8	43	87	185	34
q2001958	16	479	397	413	7773	256	157	-gt 0.8	56	202	1	137
q2001959	16	230	177	193	5184	209	146	-gt 0.8	43	133	5	5
q2001961	16	478	398	414	8144	254	153	-gt 0.8	54	203	1	137
q2001962	16	419	399	415	3504	210	142	-gt 0.8	39	116	223	19
q2001963	16	123	108	124	2450	106	76	-gt 0.8	32	92	0	0	<3 prokaryotes -> discarded
q2001965	16	365	229	245	12306	136	0	-gt 0.8	38	207	0	0	<3 prokaryotes -> discarded
q2001966	16	10503	453	469	8427	176	111	-gt 0.8	64	290	12	101
q2001967	16	7265	489	505	31891	289	67	-gt 0.8	60	271	110	39
q2001968	16	298	207	223	3292	349	318	-gt 0.8	60	46	85	24
q2001969	16	128	113	129	9563	135	30	-gt 0.8	34	95	0	0	<3 prokaryotes -> discarded
q2001972	16	592	482	498	5150	278	143	-gt 0.8	31	196	230	21
q2001973	16	85	83	99	6704	185	141	-gt 0.8	34	63	0	0	<3 prokaryotes -> discarded
q2001974	16	5887	1142	1158	19973	515	282	-gt 0.8	61	273	398	343
q2001976	16	167	151	167	2741	330	194	-gt 0.8	38	119	0	0	<3 prokaryotes -> discarded
q2001979	16	2889	1384	1400	12219	374	176	-gt 0.8	54	273	691	368
q2001980	16	5805	1164	1180	23322	585	459	-gt 0.8	59	274	494	293
q2001983	16	533	215	231	5799	314	220	-gt 0.8	63	154	2	0	<3 prokaryotes -> discarded
q2001985	16	576	481	497	7686	238	125	-gt 0.8	52	215	8	201
q2002000	16	509	339	355	5488	397	283	-gt 0.8	42	148	127	27
q2002004	16	1870	510	526	9326	391	223	-gt 0.8	36	259	140	75
q2002005	16	527	325	341	7531	196	65	-gt 0.8	31	170	25	106
q2002009	16	1226	659	675	44766	378	20	-gt 0.8	51	175	379	41
q2002010	16	1068	886	902	7649	275	141	-gt 0.8	47	221	418	205
q2002012	16	352	255	271	4443	232	128	-gt 0.8	44	214	5	7
q2002013	16	646	464	480	8182	316	172	-gt 0.8	60	270	0	133
q2002026	16	18418	563	579	29810	288	52	-gt 0.8	64	289	157	60
q2002030	16	470	437	453	3054	330	272	-gt 0.8	44	122	0	275
q2002032	16	263	188	204	12299	0	1852	-automated1	23	104	0	0	<3 prokaryotes -> discarded
q2002034	16	3211	581	597	35283	184	19	-gt 0.8	57	264	216	23
q2002039	16	256	219	235	7155	224	137	-gt 0.8	34	85	30	74
q2002041	16	522	473	489	10842	397	262	-gt 0.8	46	124	147	140
q2002042	16	10575	456	472	21757	260	75	-gt 0.8	59	282	83	27
q2002043	16	975	264	280	22741	147	55	-gt 0.8	39	212	0	0	<3 prokaryotes -> discarded
q2002044	16	10797	546	562	32548	230	490	-automated1	29	116	0	0	<3 prokaryotes -> discarded
q2002045	16	43214	697	713	21287	268	133	-gt 0.8	64	291	311	45
q2002051	16	717	622	638	5245	330	244	-gt 0.8	48	179	245	137
q2002053	16	1279	335	351	19863	263	162	-gt 0.8	55	254	23	7
q2002080	16	7735	1237	1253	22397	376	147	-gt 0.8	61	288	495	393
q2002081	16	1403	763	779	14645	292	119	-gt 0.8	61	267	262	173
q2002082	16	1515	863	879	13114	250	101	-gt 0.8	63	281	428	55
q2002083	16	148	118	134	7348	328	248	-gt 0.8	33	87	0	0	<3 prokaryotes -> discarded
q2002084	16	1087	764	780	21170	873	959	-automated1	59	232	234	91
q2002085	16	824	702	718	8729	447	217	-gt 0.8	41	201	291	144
q2002086	16	1167	859	875	13403	398	427	-automated1	18	86	4	151
q2002087	16	1240	1075	1091	10446	291	257	-gt 0.8	58	231	498	279
q2002088	16	246	225	241	5527	167	103	-gt 0.8	36	108	0	87
q2002089	16	15702	499	515	25848	255	39	-gt 0.8	63	283	119	35
q2002090	16	2022	996	1012	23321	369	165	-gt 0.8	54	244	357	272
q2002091	16	176	151	167	7016	517	421	-gt 0.8	34	112	0	0	<3 prokaryotes -> discarded
q2002092	16	822	489	505	23392	313	113	-gt 0.8	60	261	10	157
q2002093	16	507	457	473	6635	257	141	-gt 0.8	42	154	4	257
q2002096	15	2306	1225	1240	16845	209	39	-gt 0.8	62	228	618	330
q2002098	15	84	84	99	2001	93	61	-gt 0.8	26	58	0	15
q2002099	15	138	131	146	1560	169	364	-automated1	0	16	0	0	0 metamonads -> discarded
q2002100	15	138	124	139	1055	213	163	-gt 0.8	33	99	0	0	<3 prokaryotes -> discarded
q2002104	15	925	718	733	15265	92	71	-gt 0.8	52	219	424	35
q2002105	15	527	462	477	3412	95	61	-gt 0.8	37	146	285	8
q2002106	15	223	190	205	1933	127	81	-gt 0.8	48	156	0	0	<3 prokaryotes -> discarded
q2002107	15	167	141	156	6829	208	144	-gt 0.8	39	105	0	2	<3 prokaryotes -> discarded
q2002108	15	693	483	498	8848	198	100	-gt 0.8	61	261	66	96
q2002113	15	269	208	223	4105	427	341	-gt 0.8	43	151	0	0	<3 prokaryotes -> discarded
q2002114	15	2790	1304	1319	17778	211	39	-gt 0.8	56	217	668	363	two ancestral metamonad groups -> split
q2002116	15	10513	544	559	6953	162	497	-automated1	0	0	37	0	0 metamonads -> discarded
q2002117	15	1994	824	839	15127	217	75	-gt 0.8	63	282	296	190
q2002118	15	2405	1404	1419	7800	233	106	-gt 0.8	49	244	720	380
q2002119	15	329	256	271	4138	269	185	-gt 0.8	52	201	0	8
q2002120	15	349	316	331	4593	188	108	-gt 0.8	39	146	136	0
q2002121	15	210	167	182	6576	308	229	-gt 0.8	36	141	0	0	<3 prokaryotes -> discarded
q2002122	15	3146	352	367	26763	172	56	-gt 0.8	60	260	32	2
q2002123	15	168	127	142	2075	171	68	-gt 0.8	45	95	0	0	<3 prokaryotes -> discarded
q2002124	15	1552	327	342	12749	127	69	-gt 0.8	59	281	0	0	<3 prokaryotes -> discarded
q2002127	15	236	181	196	6181	153	553	-automated1	6	38	0	0	<3 prokaryotes -> discarded
q2002128	15	4105	283	298	73731	16	0	-gt 0.8	42	219	0	6	<70 positions -> discarded
q2002130	15	7662	335	350	19413	380	261	-gt 0.8	63	282	0	0	<3 prokaryotes -> discarded
q2002132	15	48344	707	722	27530	270	133	-gt 0.8	60	286	321	44
q2002133	15	754	258	273	19015	165	40	-gt 0.8	48	179	0	21
q2002135	15	835	273	288	9998	243	145	-gt 0.8	54	227	0	0	<3 prokaryotes -> discarded
q2002136	15	366	330	345	3052	214	129	-gt 0.8	46	88	151	52
q2002142	15	4858	1058	1073	17071	208	334	-automated1	36	184	286	276	0 original metamonads -> discarded
q2002144	15	881	641	656	12925	226	103	-gt 0.8	55	233	249	92
q2002145	15	216	168	183	4204	198	104	-gt 0.8	32	145	0	0	<3 prokaryotes -> discarded
q2002151	15	23319	566	581	36022	294	86	-gt 0.8	61	289	159	60
q2002158	15	25321	595	610	48516	318	17	-gt 0.8	62	291	179	69
q2002159	15	733	285	300	11110	417	271	-gt 0.8	34	228	3	0
q2002165	15	355	254	269	6425	742	508	-gt 0.8	45	199	0	0	<3 prokaryotes -> discarded
q2002166	15	326	207	222	9567	213	138	-gt 0.8	43	172	0	0	<3 prokaryotes -> discarded
q2002167	15	1938	1163	1178	12057	292	236	-gt 0.8	53	246	577	291
q2002172	15	270	156	171	8976	191	101	-gt 0.8	43	125	0	0	<3 prokaryotes -> discarded
q2002174	15	9623	1471	1486	30491	361	147	-gt 0.8	62	289	688	435
q2002175	15	949	605	620	38524	623	388	-gt 0.8	52	233	42	236
q2002176	15	1395	579	594	11085	24	571	-automated1	46	136	205	50
q2002177	15	206	171	186	5519	651	489	-gt 0.8	42	115	0	0	<3 prokaryotes -> discarded
q2002181	15	1015	365	380	17437	441	128	-gt 0.8	45	253	29	16
q2002194	15	2165	517	532	32876	464	216	-gt 0.8	57	255	104	82
q2002198	15	4673	840	855	19400	607	489	-gt 0.8	60	267	274	220
q2002203	15	452	407	422	4907	282	410	-automated1	40	118	76	145
q2002205	15	532	287	302	14698	392	466	-automated1	25	211	0	0	<3 prokaryotes -> discarded
q2002209	15	50082	738	753	26274	270	122	-gt 0.8	63	290	345	50
q2002212	15	542	492	507	4063	186	113	-gt 0.8	51	158	264	29
q2002214	15	209	203	218	1898	48	37	-gt 0.8	18	69	0	131	<70 positions -> discarded
q2002217	15	299	223	238	3874	206	107	-gt 0.8	38	112	70	10
q2002220	15	3362	1448	1463	13351	288	163	-gt 0.8	60	279	720	372
q2002221	15	921	645	660	15768	226	119	-gt 0.8	54	243	246	94
q2002224	15	1235	254	269	17855	2	164	-automated1	48	94	0	0	<3 prokaryotes -> discarded
q2002225	14	2100	850	864	18203	222	98	-gt 0.8	62	285	306	200
q2002226	15	2057	289	304	11027	337	166	-gt 0.8	55	242	0	0	<3 prokaryotes -> discarded
q2002260	15	530	499	514	7293	270	282	-automated1	2	39	194	99	no ancestral metamonad group -> discarded
q2002261	15	7591	1199	1214	26299	380	166	-gt 0.8	62	289	463	387
q2002262	15	25839	583	598	37621	294	35	-gt 0.8	63	290	172	65
q2002263	15	1180	445	460	55366	4	132	-automated1	28	152	92	53
q2002264	15	1564	1014	1029	12914	307	146	-gt 0.8	63	269	369	312
q2002265	15	598	470	485	9382	234	243	-automated1	54	206	82	122
q2002266	15	5095	1100	1115	62263	232	0	-gt 0.8	59	268	573	181
q2002267	15	666	489	504	7788	197	76	-gt 0.8	58	252	66	96
q2002268	15	1491	497	512	13962	639	344	-gt 0.8	62	265	1	156
q2002269	15	8481	1308	1323	27773	379	147	-gt 0.8	62	289	552	406
q2002270	14	501	167	181	5748	132	170	-automated1	38	110	0	0	<3 prokaryotes -> discarded
q2002274	14	8939	540	554	18351	82	25	-gt 0.8	62	285	180	12
q2002275	14	4615	1141	1155	27516	487	221	-gt 0.8	56	276	556	234
q2002276	14	381	274	288	2089	93	42	-gt 0.8	49	234	0	4
q2002277	14	5605	297	311	23133	33	0	-gt 0.8	51	228	0	0	<70 positions -> discarded
q2002278	14	1594	306	320	13135	82	46	-gt 0.8	41	273	3	3
q2002281	14	375	248	262	5055	208	155	-gt 0.8	48	208	0	0	<3 prokaryotes -> discarded
q2002284	14	563	457	471	4848	96	45	-gt 0.8	58	242	1	168
q2002286	14	12745	465	479	6591	173	97	-gt 0.8	62	293	19	105
q2002287	14	202	131	145	4999	188	136	-gt 0.8	35	106	0	0	<3 prokaryotes -> discarded
q2002288	14	1660	295	309	9807	86	91	-automated1	31	199	0	0	<3 prokaryotes -> discarded
q2002289	14	846	544	558	8148	24	302	-automated1	29	153	125	4
q2002290	14	136	104	118	973	84	174	-automated1	22	59	0	0	<3 prokaryotes -> discarded
q2002292	14	483	308	322	6803	194	101	-gt 0.8	55	240	0	26
q2002293	14	158	114	128	1460	144	133	-gt 0.8	26	101	0	0	<3 prokaryotes -> discarded
q2002294	14	7604	1018	1032	57297	119	15	-gt 0.8	61	290	489	166
q2002296	14	1167	318	332	5397	126	83	-gt 0.8	55	275	0	0	<3 prokaryotes -> discarded
q2002297	14	443	259	273	3349	110	57	-gt 0.8	59	214	0	0	<3 prokaryotes -> discarded
q2002301	14	3623	384	398	2574	146	93	-gt 0.8	62	288	0	46
q2002302	14	26	26	40	754	195	150	-gt 0.8	33	5	1	1	<3 prokaryotes -> discarded
q2002304	14	719	287	301	16353	192	105	-gt 0.8	52	236	0	0	<3 prokaryotes -> discarded
q2002305	14	12318	460	474	7376	179	105	-gt 0.8	62	293	17	102
q2002307	14	397	326	340	6043	211	131	-gt 0.8	35	113	86	96
q2002308	14	1424	297	311	16262	284	163	-gt 0.8	45	260	0	0	<3 prokaryotes -> discarded
q2002310	14	2938	414	428	24576	98	21	-gt 0.8	61	270	38	35
q2002311	14	628	582	596	9708	258	98	-gt 0.8	46	148	201	191
q2002312	14	1384	861	875	28534	36	783	-automated1	50	221	236	134
q2002314	14	46347	708	722	21890	268	153	-gt 0.8	62	291	319	45
q2002320	14	222	171	185	5465	152	790	-automated1	5	30	0	0	<3 prokaryotes -> discarded
q2002322	14	34064	639	653	23722	263	155	-gt 0.8	62	291	273	26
q2002326	14	165	131	145	1483	132	99	-gt 0.8	40	105	0	0	<3 prokaryotes -> discarded
q2002330	14	1648	328	342	24047	301	141	-gt 0.8	51	273	5	0
q2002332	14	323	213	227	13362	427	464	-automated1	40	142	0	0	<3 prokaryotes -> discarded
q2002348	14	334	304	318	12325	159	67	-gt 0.8	38	142	2	132
q2002357	14	1517	501	515	16677	645	349	-gt 0.8	62	264	2	157
q2002363	14	607	436	450	3685	74	58	-gt 0.8	35	242	0	172
q2002364	14	273	206	220	4195	132	82	-gt 0.8	40	179	0	0	<3 prokaryotes -> discarded
q2002366	14	902	313	327	19877	118	1643	-automated1	9	82	0	0	<3 prokaryotes -> discarded
q2002378	14	919	476	490	16405	514	270	-gt 0.8	43	218	25	138
q2002391	14	57	40	54	8624	89	62	-gt 0.8	15	35	4	0
q2002392	14	468	404	418	3886	407	575	-automated1	20	78	189	93
q2002394	14	3251	1408	1422	7694	374	115	-gt 0.8	51	278	703	378
q2002401	14	50190	739	753	28979	265	165	-gt 0.8	62	290	344	54
q2002405	14	2038	292	306	12891	322	147	-gt 0.8	54	245	0	0	<3 prokaryotes -> discarded
q2002406	14	746	520	534	11327	403	226	-gt 0.8	42	162	228	64
q2002415	14	1025	892	906	10482	204	75	-gt 0.8	44	187	446	218
q2002418	14	262	192	206	3995	134	53	-gt 0.8	42	163	0	0	<3 prokaryotes -> discarded
q2002447	14	21284	588	602	37822	296	51	-gt 0.8	55	287	176	65
q2002448	14	424	398	412	6819	288	183	-gt 0.8	37	104	145	111
q2002449	14	350	308	322	9189	315	157	-gt 0.8	34	132	6	124
q2002450	14	1795	1107	1121	17155	341	132	-gt 0.8	41	207	560	289
q2002452	14	3725	443	457	27159	288	87	-gt 0.8	59	276	80	28
q2002454	14	513	334	348	9301	303	123	-gt 0.8	62	251	2	22
q2002455	14	871	761	775	17091	383	152	-gt 0.8	37	221	326	154
q2002457	14	996	334	348	7958	416	250	-gt 0.8	59	277	0	0	<3 prokaryotes -> discarded
q2002458	14	374	215	229	7312	178	107	-gt 0.8	42	183	0	0	<3 prokaryotes -> discarded
q2002459	14	951	677	691	7239	289	190	-gt 0.8	59	255	160	207
q2002460	14	896	326	340	9811	520	307	-gt 0.8	56	265	0	0	<3 prokaryotes -> discarded
q2002461	14	2238	342	356	25343	118	82	-gt 0.8	62	255	32	2
q2002462	14	232	208	222	5584	303	211	-gt 0.8	36	109	0	60
q2002463	14	510	278	292	11724	660	402	-gt 0.8	32	216	1	0	<3 prokaryotes -> discarded
q2002464	14	1116	617	631	15252	523	259	-gt 0.8	51	219	130	162
q2002465	13	1565	793	806	17244	501	236	-gt 0.8	54	238	382	87
q2002466	13	340	295	308	2890	308	211	-gt 0.8	24	79	98	88
q2002467	13	978	681	694	10146	247	80	-gt 0.8	39	235	365	41	no ancestral metamonad group -> discarded
q2002470	13	324	197	210	6091	174	78	-gt 0.8	41	165	0	0	<3 prokaryotes -> discarded
q2002474	13	631	588	601	9992	162	43	-gt 0.8	39	143	225	186
q2002478	13	608	482	495	13802	250	199	-gt 0.8	35	204	196	45
q2002484	13	411	211	224	7592	265	131	-gt 0.8	47	166	0	2	<3 prokaryotes -> discarded
q2002485	13	480	251	264	2400	134	69	-gt 0.8	48	216	0	0	<3 prokaryotes -> discarded
q2002487	13	174	119	132	3602	87	34	-gt 0.8	52	57	17	6
q2002488	13	1276	798	811	9103	141	40	-gt 0.8	60	273	209	267
q2002490	13	506	326	339	1468	77	79	-automated1	48	239	0	50
q2002491	13	335	284	297	2238	95	52	-gt 0.8	48	180	0	69
q2002493	13	310	288	301	3960	143	53	-gt 0.8	41	112	6	140
q2002495	13	2526	225	238	14282	381	208	-gt 0.8	51	174	0	0	<3 prokaryotes -> discarded
q2002496	13	353	349	362	2777	367	271	-gt 0.8	29	44	122	144
q2002498	13	246	211	224	721	159	114	-gt 0.8	35	65	91	33
q2002499	13	6285	1149	1162	19710	254	253	-gt 0.8	58	287	413	374
q2002500	13	191	176	189	5352	338	239	-gt 0.8	32	102	13	23
q2002501	13	199	181	194	2712	301	264	-gt 0.8	28	97	16	32
q2002502	13	538	525	538	3109	128	84	-gt 0.8	40	67	270	157
q2002503	13	244	151	164	5610	271	367	-automated1	24	111	0	0	<3 prokaryotes -> discarded
q2002506	13	569	411	424	5773	247	189	-gt 0.8	61	251	0	100
q2002507	13	862	285	298	10435	144	72	-gt 0.8	42	250	0	0	<3 prokaryotes -> discarded
q2002508	13	1887	818	831	15504	217	155	-gt 0.8	61	285	292	188
q2002509	13	302	208	221	6376	175	176	-automated1	25	108	19	52
q2002520	13	366	334	347	3215	310	229	-gt 0.8	42	34	224	42
q2002521	13	124	115	128	2402	171	148	-gt 0.8	34	87	2	4
q2002526	13	5153	439	452	38644	282	71	-gt 0.8	56	281	87	24
q2002528	13	8868	277	290	17653	116	0	-gt 0.8	39	229	0	11
q2002529	13	90	89	102	844	440	448	-automated1	21	9	48	11
q2002530	13	591	533	546	5764	158	242	-automated1	21	11	188	105
q2002531	13	789	626	639	13323	299	109	-gt 0.8	41	189	191	180
q2002532	13	2068	593	606	10024	107	45	-gt 0.8	61	282	202	60
q2002534	13	331	149	162	3305	251	187	-gt 0.8	42	118	0	0	<3 prokaryotes -> discarded
q2002540	13	6982	478	491	29740	274	270	-gt 0.8	58	280	101	38
q2002553	13	2771	389	402	4351	145	73	-gt 0.8	61	284	2	52
q2002556	13	1216	539	552	16787	491	267	-gt 0.8	30	255	182	50
q2002560	14	7985	533	547	14684	88	39	-gt 0.8	61	290	176	9
q2002580	13	437	387	400	8005	120	42	-gt 0.8	42	132	133	84
q2002623	13	1189	921	934	10284	342	162	-gt 0.8	39	133	445	282
q2002627	13	311	233	246	5113	371	246	-gt 0.8	41	185	0	0	<3 prokaryotes -> discarded
q2002635	13	49783	738	751	33469	262	117	-gt 0.8	61	288	339	58
q2002636	13	4957	630	643	33825	460	385	-gt 0.8	60	279	227	62
q2002639	13	2023	1078	1091	8264	309	161	-gt 0.8	50	262	528	227
q2002656	13	3447	297	310	9342	165	81	-gt 0.8	53	249	0	0	<3 prokaryotes -> discarded
q2002696	13	257	240	253	3888	296	157	-gt 0.8	30	102	0	108
q2002697	13	24319	588	601	42525	293	124	-gt 0.8	59	287	175	64
q2002698	13	7618	334	347	16258	380	234	-gt 0.8	61	282	0	0	<3 prokaryotes -> discarded
q2002699	13	174	142	155	2453	157	333	-automated1	0	16	8	1	0 metamonads -> discarded
q2002700	13	10003	557	570	33761	293	35	-gt 0.8	61	283	158	57
q2002701	13	562	544	557	5028	188	101	-gt 0.8	43	104	257	147
q2002702	13	1494	494	507	16873	638	348	-gt 0.8	61	266	1	154
q2002703	13	1945	829	842	28919	493	257	-gt 0.8	51	237	116	376
q2002704	13	264	155	168	3604	277	294	-automated1	29	107	0	0	<3 prokaryotes -> discarded
q2002705	13	145	126	139	2391	153	122	-gt 0.8	26	113	0	0	<3 prokaryotes -> discarded
q2002706	13	171	160	173	3253	229	137	-gt 0.8	35	103	0	26
q2002709	13	156	142	155	2278	85	32	-gt 0.8	30	90	1	34
q2002710	13	1524	502	515	18188	636	364	-gt 0.8	59	265	2	157
q2002711	13	21875	543	556	28636	290	54	-gt 0.8	60	279	149	45
q2002714	13	4707	667	680	30824	459	195	-gt 0.8	59	277	251	76
q2002715	13	177	154	167	3214	268	312	-automated1	32	113	0	0	<3 prokaryotes -> discarded
q2002716	13	664	308	321	20893	436	228	-gt 0.8	54	249	0	0	<3 prokaryotes -> discarded
q2002717	13	217	183	196	7175	183	131	-gt 0.8	32	160	0	0	<3 prokaryotes -> discarded
q2002726	12	812	222	234	13923	144	78	-gt 0.8	46	185	0	0	<3 prokaryotes -> discarded
q2002729	12	712	275	287	7825	406	233	-gt 0.8	50	215	2	0	<3 prokaryotes -> discarded
q2002735	12	128	113	125	916	154	138	-gt 0.8	25	100	0	0	<3 prokaryotes -> discarded
q2002736	12	1509	733	745	11889	193	76	-gt 0.8	44	270	337	88
q2002737	12	985	321	333	9252	175	68	-gt 0.8	50	255	23	0
q2002740	12	3454	341	353	19818	149	89	-gt 0.8	59	288	4	0
q2002742	12	354	256	268	11359	221	192	-gt 0.8	52	191	2	6
q2002744	12	183	153	165	835	241	179	-gt 0.8	33	117	7	2
q2002745	12	173	145	157	4457	201	132	-gt 0.8	38	113	0	0	<3 prokaryotes -> discarded
q2002750	12	5164	425	437	30623	134	6	-gt 0.8	60	281	44	37
q2002751	12	724	282	294	8097	320	134	-gt 0.8	46	232	1	0	<3 prokaryotes -> discarded
q2002754	12	223	136	148	9681	244	137	-gt 0.8	54	90	0	0	<3 prokaryotes -> discarded
q2002757	12	597	358	370	4572	71	56	-gt 0.8	37	247	0	86
q2002769	12	44271	710	722	28914	263	101	-gt 0.8	59	291	323	45
q2002778	12	592	547	559	3911	229	117	-gt 0.8	35	114	253	148
q2002795	12	142	124	136	4146	178	118	-gt 0.8	31	103	0	1	<3 prokaryotes -> discarded
q2002809	12	11426	444	456	10708	173	100	-gt 0.8	60	291	6	97
q2002813	12	541	352	364	6482	228	104	-gt 0.8	45	251	4	55
q2002814	12	602	481	493	7473	246	130	-gt 0.8	49	252	45	138
q2002815	12	5860	467	479	31944	287	75	-gt 0.8	53	262	99	31
q2002824	12	355	224	236	6918	297	252	-gt 0.8	27	139	22	8
q2002847	12	3549	1046	1058	17557	23	39	-automated1	43	40	276	185	<70 positions -> discarded
q2002851	12	118	117	129	1363	168	124	-gt 0.8	36	75	0	16
q2002852	12	216	171	183	5457	340	307	-gt 0.8	30	135	0	0	<3 prokaryotes -> discarded
q2002854	12	732	586	598	6458	140	57	-gt 0.8	47	193	307	47
q2002858	11	364	324	335	9628	346	101	-gt 0.8	25	134	10	145
q2002859	12	810	652	664	9924	103	432	-automated1	0	52	134	83	0 metamonads -> discarded
q2002864	12	278	251	263	7046	292	190	-gt 0.8	31	99	13	92
q2002869	12	1363	420	432	14332	432	402	-gt 0.8	20	172	181	29
q2002873	12	124	101	113	2468	163	121	-gt 0.8	26	83	0	0	<3 prokaryotes -> discarded
q2002874	12	219	209	221	2900	318	291	-gt 0.8	39	23	139	15
q2002875	9	1590	788	797	17558	504	342	-gt 0.8	47	238	382	78
q2002886	12	932	744	756	18725	527	270	-gt 0.8	36	188	286	185
q2002889	12	273	234	246	5709	172	122	-gt 0.8	39	136	37	31
q2002891	12	340	304	316	5370	200	90	-gt 0.8	40	117	82	72
q2002921	12	654	481	493	10052	258	121	-gt 0.8	42	190	0	247
q2002922	12	6830	536	548	16032	78	33	-gt 0.8	58	281	180	12
q2002923	12	18491	541	553	37388	294	12	-gt 0.8	59	287	151	45
q2002925	12	196	140	152	10486	188	212	-automated1	18	101	0	0	<3 prokaryotes -> discarded
q2002926	12	7879	1206	1218	28035	375	164	-gt 0.8	59	288	446	411
q2002929	12	1124	605	617	20542	514	262	-gt 0.8	52	224	120	163
q2002930	12	161	150	162	3827	162	138	-gt 0.8	29	125	0	0	<3 prokaryotes -> discarded
q2002931	12	1436	335	347	16323	554	319	-gt 0.8	59	270	0	2	<3 prokaryotes -> discarded
q2002933	12	11883	576	588	36551	282	224	-gt 0.8	54	265	177	54
q2002934	12	284	258	270	6549	143	92	-gt 0.8	30	116	0	98
q2002938	11	925	565	576	12917	460	264	-gt 0.8	39	225	217	62
q2002948	11	157	136	147	5601	267	179	-gt 0.8	25	67	9	37
q2002957	11	198	162	173	3790	199	129	-gt 0.8	19	150	0	0	<3 prokaryotes -> discarded
q2002959	11	285	268	279	3637	176	37	-gt 0.8	36	117	0	125
q2002960	11	657	292	303	10119	301	178	-gt 0.8	43	246	0	0	<3 prokaryotes -> discarded
q2002964	11	6504	452	463	6532	177	75	-gt 0.8	59	289	9	104
q2002965	11	2974	723	734	8172	148	71	-gt 0.8	58	287	322	63
q2002967	11	4716	458	469	19448	230	89	-gt 0.8	55	289	111	11
q2002968	11	848	690	701	8880	403	326	-gt 0.8	38	222	261	151
q2002970	11	116	98	109	2134	111	77	-gt 0.8	27	81	0	0	<3 prokaryotes -> discarded
q2002972	11	1851	654	665	24933	202	78	-gt 0.8	56	288	262	54
q2002973	11	134	133	144	1736	357	246	-gt 0.8	26	40	61	1
q2002978	11	140	128	139	5334	178	188	-automated1	29	92	0	0	<3 prokaryotes -> discarded
q2002980	11	371	227	238	7861	311	781	-automated1	0	11	6	0	0 metamonads -> discarded
q2002984	11	803	471	482	22362	305	120	-gt 0.8	52	263	2	155
q2002985	11	80	44	55	3396	76	676	-automated1	10	23	0	0	<3 prokaryotes -> discarded
q2002987	11	228	180	191	4446	226	239	-automated1	19	140	1	0	<3 prokaryotes -> discarded
q2002989	11	1785	834	845	16169	184	92	-gt 0.8	59	285	302	195	two ancestral metamonad groups -> split
q2002993	11	2277	1207	1218	11422	383	213	-gt 0.8	29	251	618	302
q2002994	11	136	124	135	3189	169	153	-gt 0.8	30	104	0	0	<3 prokaryotes -> discarded
q2002996	11	744	699	710	9578	230	64	-gt 0.8	27	141	512	13
q2003002	11	95	83	94	4054	159	83	-gt 0.8	25	67	0	0	<3 prokaryotes -> discarded
q2003004	11	3380	357	368	11950	257	69	-gt 0.8	59	258	29	21
q2003005	11	241	180	191	9915	259	143	-gt 0.8	43	142	0	1	<3 prokaryotes -> discarded
q2003007	11	386	308	319	2392	97	51	-gt 0.8	48	161	0	110
q2003011	11	895	293	304	11794	323	124	-gt 0.8	51	246	0	0	<3 prokaryotes -> discarded
q2003018	11	335	208	219	8351	322	252	-gt 0.8	34	167	0	0	<3 prokaryotes -> discarded
q2003048	11	131	80	91	4336	145	89	-gt 0.8	28	33	23	0
q2003054	11	197	138	149	4069	349	260	-gt 0.8	44	94	0	0	<3 prokaryotes -> discarded
q2003067	11	310	183	194	7580	115	98	-gt 0.8	30	164	0	0	<3 prokaryotes -> discarded
q2003071	11	267	226	237	7893	462	313	-gt 0.8	32	184	0	0	<3 prokaryotes -> discarded
q2003072	11	965	299	310	15794	297	131	-gt 0.8	52	239	2	1
q2003075	11	722	497	508	8957	649	456	-gt 0.8	20	155	192	89	no ancestral metamonad group -> discarded
q2003076	11	652	543	554	1689	412	325	-gt 0.8	32	145	211	128
q2003077	11	332	275	286	11397	290	127	-gt 0.8	40	132	85	21
q2003105	11	3275	343	354	15658	230	577	-automated1	0	32	0	0	0 metamonads -> discarded
q2003120	11	20884	546	557	39378	294	36	-gt 0.8	57	288	148	49
q2003121	11	132	119	130	1659	185	127	-gt 0.8	23	105	0	0	<3 prokaryotes -> discarded
q2003122	11	836	245	256	11000	308	186	-gt 0.8	39	210	0	0	<3 prokaryotes -> discarded
q2003124	11	992	885	896	3911	400	309	-gt 0.8	28	155	464	211
q2003127	11	327	170	181	9930	501	252	-gt 0.8	10	112	36	9
q2003128	11	924	301	312	14944	325	51	-gt 0.8	51	254	0	0	<3 prokaryotes -> discarded
q2003130	11	2225	400	411	30525	132	118	-gt 0.8	38	219	68	13
q2003133	11	65	56	67	422	127	81	-gt 0.8	27	40	0	0	<3 prokaryotes -> discarded
q2003136	11	4235	338	349	21468	346	307	-gt 0.8	56	276	5	0
q2003138	11	2112	515	526	33984	455	184	-gt 0.8	58	260	102	83
q2003139	11	178	144	155	5289	272	212	-gt 0.8	33	114	0	0	<3 prokaryotes -> discarded
q2003140	11	234	188	199	5361	145	63	-gt 0.8	28	108	25	35
q2003142	8	2061	920	928	30984	444	224	-gt 0.8	49	242	199	381
q2003144	8	153	132	140	4292	203	134	-gt 0.8	31	105	0	0	<3 prokaryotes -> discarded
q2003156	11	8244	1268	1279	14627	239	139	-gt 0.8	52	290	687	241
q2003160	11	539	462	473	5903	257	129	-gt 0.8	41	173	241	1
q2003163	11	2352	331	342	12346	292	84	-gt 0.8	58	274	0	0	<3 prokaryotes -> discarded
q2003165	11	1607	1037	1048	7997	305	240	-gt 0.8	48	236	498	253
q2003216	11	171	149	160	3081	346	247	-gt 0.8	31	108	7	1
q2003220	11	430	328	339	12269	295	121	-gt 0.8	48	163	93	24
q2003221	11	927	742	753	8380	247	133	-gt 0.8	54	234	310	146
q2003226	11	6070	459	470	31868	169	35	-gt 0.8	56	287	77	44
q2003227	11	1527	502	513	18995	646	328	-gt 0.8	58	265	3	156
q2003228	11	1227	753	764	11483	237	92	-gt 0.8	57	277	333	94
q2003231	11	1189	688	699	17740	137	99	-gt 0.8	53	274	237	129
q2003232	11	407	355	366	3578	170	86	-gt 0.8	42	182	0	140
q2003233	11	4077	337	348	24580	297	103	-gt 0.8	58	271	3	0
q2003234	11	228	164	175	5763	225	116	-gt 0.8	31	137	0	0	<3 prokaryotes -> discarded
q2003236	11	317	189	200	7157	252	141	-gt 0.8	34	149	5	1
q2003237	11	7114	1193	1204	69243	273	0	-gt 0.8	54	276	636	194
q2003239	11	49941	723	734	24936	271	160	-gt 0.8	59	289	333	49
q2003240	11	398	210	221	11925	79	17	-gt 0.8	38	169	0	0	<3 prokaryotes -> discarded
q2003241	11	3817	437	448	5961	176	74	-gt 0.8	59	288	2	96
q2003243	11	21651	562	573	40292	289	5	-gt 0.8	59	292	148	66
q2003245	12	1598	1227	1239	11995	169	216	-automated1	3	50	240	51	0 original metamonads -> discarded
q2003246	11	11064	846	857	18117	143	39	-gt 0.8	58	286	392	94
q2003247	11	20984	589	600	42162	296	34	-gt 0.8	56	285	173	68
q2003249	11	3452	619	630	26521	353	84	-gt 0.8	40	241	232	63
q2003250	11	8294	1281	1292	26078	369	178	-gt 0.8	59	286	536	396
q2003251	11	4289	676	687	30514	433	251	-gt 0.8	51	272	258	78
q2003253	10	760	630	640	8393	204	48	-gt 0.8	31	184	257	155
q2003263	10	3004	379	389	4946	146	82	-gt 0.8	57	286	0	43
q2003274	10	11891	460	470	7752	174	91	-gt 0.8	58	292	16	103
q2003278	10	575	466	476	5806	208	191	-gt 0.8	33	171	218	38
q2003279	12	9142	547	559	16666	75	22	-gt 0.8	55	289	181	12
q2003282	10	695	642	652	6246	110	49	-gt 0.8	42	173	265	172
q2003283	10	497	448	458	7758	228	66	-gt 0.8	23	112	236	76
q2003286	10	452	368	378	6352	72	16	-gt 0.8	33	227	0	118
q2003292	10	259	223	233	5131	155	91	-gt 0.8	48	179	0	1	<3 prokaryotes -> discarded
q2003295	10	376	243	253	2934	110	54	-gt 0.8	55	198	0	0	<3 prokaryotes -> discarded
q2003297	10	337	245	255	3407	399	308	-gt 0.8	36	207	0	0	<3 prokaryotes -> discarded
q2003301	10	2726	863	873	6409	256	130	-gt 0.8	50	278	387	151
q2003303	10	3249	458	468	14955	88	64	-gt 0.8	51	287	119	8
q2003305	10	5259	917	927	13898	121	92	-gt 0.8	56	280	429	137
q2003308	10	223	179	189	4111	207	327	-automated1	26	127	0	0	<3 prokaryotes -> discarded
q2003309	10	49991	725	735	28432	269	99	-gt 0.8	58	290	332	50
q2003310	10	231	205	215	3699	206	122	-gt 0.8	35	133	41	0
q2003313	10	7978	389	399	51826	339	80	-gt 0.8	48	284	39	15
q2003324	10	235	135	145	3939	184	139	-gt 0.8	23	63	17	40
q2003327	10	886	416	426	9046	230	402	-automated1	4	84	0	0	<3 prokaryotes -> discarded
q2003329	10	10252	355	365	31811	300	54	-gt 0.8	52	286	17	2
q2003339	10	177	134	144	3074	120	49	-gt 0.8	28	116	0	0	<3 prokaryotes -> discarded
q2003342	11	3240	336	347	18535	300	149	-gt 0.8	55	285	0	0	<3 prokaryotes -> discarded
q2003350	10	64	62	72	3101	331	194	-gt 0.8	19	31	14	6
q2003352	10	483	175	185	3693	100	59	-gt 0.8	39	145	0	0	<3 prokaryotes -> discarded
q2003353	10	1097	790	800	4167	160	90	-gt 0.8	56	69	393	278
q2003357	10	414	250	260	9702	166	109	-gt 0.8	46	209	0	0	<3 prokaryotes -> discarded
q2003361	10	4616	343	353	19252	310	149	-gt 0.8	56	284	8	0
q2003391	10	4055	291	301	21843	101	26	-gt 0.8	51	234	0	0	<3 prokaryotes -> discarded
q2003394	10	6222	435	445	21123	288	108	-gt 0.8	54	279	71	23
q2003399	10	20	13	23	1112	614	585	-gt 0.8	13	8	0	0	<3 prokaryotes -> discarded
q2003421	10	2115	822	832	14035	206	47	-gt 0.8	45	273	362	149
q2003427	10	895	792	802	8622	402	229	-gt 0.8	33	151	416	173
q2003428	10	277	172	182	8136	236	180	-gt 0.8	39	132	1	4
q2003432	10	284	267	277	3179	285	452	-automated1	2	8	31	2	no ancestral metamonad group -> discarded
q2003434	10	887	489	499	12883	546	179	-gt 0.8	24	166	196	73
q2003459	10	365	336	346	5759	253	208	-gt 0.8	37	109	127	59
q2003477	10	2492	825	835	6323	254	141	-gt 0.8	49	279	354	147
q2003487	10	343	244	254	3254	233	165	-gt 0.8	33	207	6	7
q2003488	10	2412	327	337	9197	106	53	-gt 0.8	51	279	6	0
q2003492	11	191	122	133	4088	259	163	-gt 0.8	30	94	0	0	<3 prokaryotes -> discarded
q2003496	10	174	165	175	4084	294	132	-gt 0.8	34	122	8	1
q2003497	10	7071	533	543	18470	89	25	-gt 0.8	56	285	175	10
q2003500	10	624	587	597	5350	180	131	-gt 0.8	31	146	250	162
q2003501	10	40038	691	701	27363	264	98	-gt 0.8	58	288	305	43
q2003505	10	749	399	409	15424	94	36	-gt 0.8	46	242	95	1
q2003509	11	3974	336	347	29405	332	156	-gt 0.8	55	282	1	0	<3 prokaryotes -> discarded
q2003521	10	355	238	248	9899	166	69	-gt 0.8	46	200	0	0	<3 prokaryotes -> discarded
q2003526	10	2045	328	338	36351	350	258	-gt 0.8	57	277	0	0	<3 prokaryotes -> discarded
q2003530	10	48708	728	738	30576	268	110	-gt 0.8	58	287	337	49
q2003533	10	2979	861	871	52315	266	12	-gt 0.8	45	264	393	140
q2003547	10	693	208	218	18081	87	13	-gt 0.8	33	179	0	0	<3 prokaryotes -> discarded
q2003549	10	3558	297	307	11141	167	100	-gt 0.8	52	252	0	0	<3 prokaryotes -> discarded
q2003552	10	1726	1091	1101	10883	184	53	-gt 0.8	53	254	501	286
q2003556	10	1206	1016	1026	10600	413	365	-gt 0.8	24	181	457	216
q2003557	10	153	135	145	5643	76	52	-gt 0.8	27	118	0	0	<3 prokaryotes -> discarded
q2003559	10	8100	1217	1227	22499	375	171	-gt 0.8	57	289	483	385
q2003637	10	189	163	173	6110	279	170	-gt 0.8	32	123	4	0
q2003640	10	544	293	303	15315	940	492	-gt 0.8	34	221	0	0	<3 prokaryotes -> discarded
q2003642	10	412	341	351	6930	233	155	-gt 0.8	23	156	71	72
q2003643	10	18552	538	548	35195	294	37	-gt 0.8	56	292	143	47
q2003645	10	688	605	615	10432	509	247	-gt 0.8	32	149	248	137
q2003646	10	110	88	98	3167	238	123	-gt 0.8	36	52	3	0
q2003647	10	95	87	97	2053	261	593	-automated1	2	12	0	0	<3 prokaryotes -> discarded
q2003648	10	144	124	134	3366	72	61	-gt 0.8	26	95	10	1
q2003649	10	1064	320	330	11628	682	351	-gt 0.8	44	264	0	1	<3 prokaryotes -> discarded
q2003650	10	206	170	180	3014	160	424	-automated1	14	93	0	0	<3 prokaryotes -> discarded
q2003653	10	362	272	282	12831	271	511	-automated1	34	153	0	0	<3 prokaryotes -> discarded
q2003658	10	201	165	175	4525	142	104	-gt 0.8	33	141	0	0	<3 prokaryotes -> discarded
q2003659	10	101	86	96	4309	480	420	-gt 0.8	15	64	0	0	<3 prokaryotes -> discarded
q2003660	10	284	277	287	1911	324	211	-gt 0.8	16	22	99	143
q2003661	10	495	399	409	8120	177	111	-gt 0.8	43	167	0	188
q2003663	10	819	554	564	20442	113	285	-automated1	28	80	208	1
q2003664	10	2053	344	354	5497	421	220	-gt 0.8	58	273	0	5
q2003666	9	469	404	413	7268	348	282	-gt 0.8	33	113	225	14
q2003675	9	230	198	207	1513	72	50	-gt 0.8	23	112	0	72
q2003680	9	437	274	283	4875	186	124	-gt 0.8	46	234	0	2	<3 prokaryotes -> discarded
q2003683	9	28	28	37	507	197	152	-gt 0.8	12	24	0	0	<3 prokaryotes -> discarded
q2003686	9	2792	388	397	5906	145	83	-gt 0.8	57	285	0	52
q2003690	9	1316	324	333	10993	186	113	-gt 0.8	50	271	8	0
q2003697	9	1408	959	968	10801	177	56	-gt 0.8	40	253	433	233
q2003698	9	1385	601	610	12831	239	115	-gt 0.8	45	266	193	96
q2003700	9	11641	490	499	52473	4	139	-automated1	33	137	10	6
q2003702	9	51943	735	744	31289	269	125	-gt 0.8	57	290	340	53
q2003705	9	131	106	115	2875	119	91	-gt 0.8	16	99	0	0	<3 prokaryotes -> discarded
q2003708	9	225	122	131	10586	158	107	-gt 0.8	27	103	1	0	<3 prokaryotes -> discarded
q2003712	9	12679	471	480	7003	177	128	-gt 0.8	57	294	20	109
q2003713	9	2963	329	338	23310	188	98	-gt 0.8	34	219	41	6
q2003719	9	1100	645	654	12812	240	85	-gt 0.8	47	237	262	99
q2003722	9	49187	730	739	34119	272	112	-gt 0.8	57	288	338	51
q2003727	9	1090	302	311	17741	285	185	-gt 0.8	49	254	0	0	<3 prokaryotes -> discarded
q2003745	9	821	251	260	18898	454	273	-gt 0.8	36	210	0	0	<3 prokaryotes -> discarded
q2003753	9	904	595	604	15818	118	195	-automated1	52	133	195	26
q2003758	9	7748	334	343	18175	388	221	-gt 0.8	56	282	0	0	<3 prokaryotes -> discarded
q2003762	9	1908	1087	1096	15814	121	86	-gt 0.8	39	225	515	253
q2003771	9	358	176	185	9145	220	139	-gt 0.8	32	134	9	0
q2003816	9	9693	1308	1317	12422	246	103	-gt 0.8	56	291	714	251	two ancestral metamonad groups -> split
q2003831	9	3423	364	373	15423	246	498	-automated1	0	36	0	0	0 metamonads -> discarded
q2003839	9	164	129	138	5813	191	149	-gt 0.8	34	103	0	0	<3 prokaryotes -> discarded
q2003844	9	24307	579	588	44230	291	27	-gt 0.8	57	291	167	63
q2003853	9	946	247	256	10942	365	145	-gt 0.8	15	174	50	5
q2003855	9	380	206	215	26915	248	49	-gt 0.8	35	147	0	0	<3 prokaryotes -> discarded
q2003869	9	2295	787	796	6475	255	135	-gt 0.8	48	278	325	139
q2003914	9	9290	436	445	40782	9	7	-gt 0.8	52	275	45	45	<70 positions -> discarded
q2003919	9	4919	469	478	31283	291	59	-gt 0.8	52	267	103	32
q2003924	9	5358	515	524	15991	86	42	-gt 0.8	55	285	162	6
q2003928	9	1216	318	327	20430	296	166	-gt 0.8	45	278	0	0	<3 prokaryotes -> discarded
q2003935	9	1269	298	307	12676	180	74	-gt 0.8	47	255	0	0	<3 prokaryotes -> discarded
q2003946	9	482	347	356	1357	174	80	-gt 0.8	36	7	142	169
q2003952	9	85	74	83	3531	69	45	-gt 0.8	15	67	0	1	<70 positions -> discarded
q2003960	9	807	178	187	17462	465	255	-gt 0.8	40	128	0	0	<3 prokaryotes -> discarded
q2003967	9	70	66	75	1765	192	130	-gt 0.8	36	28	8	0
q2003981	9	6809	467	476	34555	5	44	-automated1	18	124	51	24	<70 positions -> discarded
q2003994	9	503	450	459	6444	261	139	-gt 0.8	30	157	205	47
q2003995	9	499	447	456	1711	144	170	-automated1	42	84	245	79
q2004108	9	2912	348	357	25511	176	73	-gt 0.8	56	256	33	2
q2004109	9	294	229	238	3583	331	226	-gt 0.8	30	194	0	0	<3 prokaryotes -> discarded
q2004113	9	328	321	330	5862	237	121	-gt 0.8	29	72	96	124
q2004114	9	1189	844	853	5754	158	91	-gt 0.8	54	73	425	295
q2004118	9	629	342	351	7415	192	85	-gt 0.8	50	271	0	29
q2004124	9	188	146	155	7987	126	74	-gt 0.8	29	47	58	19
q2004125	9	714	513	522	11285	273	95	-gt 0.8	43	213	0	261
q2004127	9	158	150	159	3611	183	126	-gt 0.8	25	132	0	0	<3 prokaryotes -> discarded
q2004128	9	8526	849	858	22569	49	33	-gt 0.8	42	270	320	67	<70 positions -> discarded
q2004129	9	249	197	206	6793	266	152	-gt 0.8	34	161	0	0	<3 prokaryotes -> discarded
q2004131	9	2035	317	326	17329	300	212	-gt 0.8	41	265	1	0	<3 prokaryotes -> discarded
q2004132	9	149	134	143	5531	316	374	-automated1	18	110	0	0	<3 prokaryotes -> discarded
q2004134	9	136	122	131	4501	36	806	-automated1	27	68	0	0	<3 prokaryotes -> discarded
q2004136	9	390	283	292	4813	282	141	-gt 0.8	31	198	42	9
q2004138	9	297	195	204	5624	78	104	-automated1	22	117	0	0	<3 prokaryotes -> discarded
q2004143	8	21117	559	567	43147	298	32	-gt 0.8	56	289	160	52
q2004148	8	1309	840	848	7568	128	52	-gt 0.8	39	193	381	233
q2004150	8	618	491	499	4428	194	77	-gt 0.8	31	57	204	203
q2004151	8	866	306	314	9101	176	114	-gt 0.8	50	261	0	0	<3 prokaryotes -> discarded
q2004168	7	161	142	149	3495	211	153	-gt 0.8	34	109	0	0	<3 prokaryotes -> discarded
q2004180	8	2363	482	490	32384	272	29	-gt 0.8	44	258	122	47
q2004199	8	276	194	202	7221	547	403	-gt 0.8	31	140	0	0	<3 prokaryotes -> discarded
q2004207	8	4628	302	310	23419	2455	1479	-gt 0.8	46	212	0	0	<3 prokaryotes -> discarded
q2004208	8	503	462	470	11088	390	252	-gt 0.8	34	128	148	137
q2004231	8	48675	723	731	20530	263	75	-gt 0.8	56	290	332	47
q2004232	8	438	229	237	11098	242	122	-gt 0.8	33	197	0	0	<3 prokaryotes -> discarded
q2004249	8	3141	878	886	16936	101	43	-gt 0.8	56	290	372	160
q2004256	8	687	368	376	13557	240	157	-gt 0.8	49	246	40	31
q2004323	8	469	421	429	6981	301	119	-gt 0.8	32	125	99	166
q2004373	8	6437	462	470	35752	293	54	-gt 0.8	49	286	93	28
q2004377	8	561	524	532	6346	190	270	-automated1	0	32	166	33	0 metamonads -> discarded
q2004380	8	1877	300	308	31210	154	19	-gt 0.8	39	228	0	0	<3 prokaryotes -> discarded
q2004383	8	17379	1553	1561	28829	191	215	-automated1	49	266	423	70
q2004397	8	265	166	174	14355	464	343	-gt 0.8	25	133	0	0	<3 prokaryotes -> discarded
q2004398	8	567	406	414	5934	222	105	-gt 0.8	15	196	152	37
q2004456	8	3393	385	393	3983	145	59	-gt 0.8	56	287	1	47
q2004475	8	931	309	317	12753	325	152	-gt 0.8	51	259	0	0	<3 prokaryotes -> discarded
q2004490	8	408	216	224	9460	243	103	-gt 0.8	34	189	0	0	<3 prokaryotes -> discarded
q2004525	8	1181	333	341	13746	570	352	-gt 0.8	55	264	0	1	<3 prokaryotes -> discarded
q2004559	8	1737	428	436	33515	405	171	-gt 0.8	46	263	45	59
q2004563	8	209	146	154	3098	101	58	-gt 0.8	27	127	0	0	<3 prokaryotes -> discarded
q2004567	8	336	166	174	5348	304	269	-gt 0.8	35	131	0	0	<3 prokaryotes -> discarded
q2004571	8	72	42	50	2993	267	180	-gt 0.8	16	34	0	0	<3 prokaryotes -> discarded
q2004588	8	108	102	110	986	106	77	-gt 0.8	31	79	0	0	<3 prokaryotes -> discarded
q2004590	8	3421	1042	1050	5934	318	141	-gt 0.8	42	269	525	188
q2004602	8	986	749	757	8546	250	96	-gt 0.8	31	211	387	113
q2004610	8	654	538	546	14228	363	128	-gt 0.8	44	196	10	276
q2004727	8	19420	529	537	33863	255	74	-gt 0.8	56	286	139	44
q2004731	8	761	328	336	9264	512	293	-gt 0.8	54	265	0	0	<3 prokaryotes -> discarded
q2004737	8	627	581	589	5088	80	694	-automated1	1	98	160	53	0 original metamonads -> discarded
q2004740	8	6353	1179	1187	19660	292	376	-automated1	18	121	322	240	0 original metamonads -> discarded
q2004741	8	361	284	292	9901	271	141	-gt 0.8	47	222	4	10
q2004742	8	712	528	536	10996	352	165	-gt 0.8	24	156	268	61
q2004743	8	390	307	315	3784	261	163	-gt 0.8	14	139	91	48
q2004745	8	13878	530	538	30923	287	65	-gt 0.8	53	285	144	41
q2004747	8	278	139	147	4748	378	261	-gt 0.8	12	77	30	16
q2004754	8	113	103	111	1415	248	349	-automated1	1	39	0	0	<3 prokaryotes -> discarded
q2004758	8	1100	853	861	13760	255	92	-gt 0.8	36	238	401	172
q2004759	8	22971	587	595	41667	295	40	-gt 0.8	52	278	173	59
q2004760	8	1503	498	506	14282	647	377	-gt 0.8	56	266	1	155
q2004761	8	1278	331	339	29261	148	69	-gt 0.8	54	256	23	4
q2004762	8	2636	230	238	17350	380	229	-gt 0.8	47	179	1	0	<3 prokaryotes -> discarded
q2004765	8	158	133	141	2032	252	177	-gt 0.8	31	106	0	1	<3 prokaryotes -> discarded
q2004767	8	1362	709	717	18448	613	370	-gt 0.8	51	225	192	163
q2004770	9	248	213	222	8268	192	453	-automated1	27	126	0	0	<3 prokaryotes -> discarded
q2004772	8	3928	337	345	21319	307	87	-gt 0.8	52	282	5	0
q2004773	8	583	533	541	4737	372	594	-automated1	21	110	259	97
q2004774	8	225	210	218	2458	189	110	-gt 0.8	25	82	30	80
q2004775	8	340	304	312	8321	228	104	-gt 0.8	38	121	104	35
q2004776	8	4587	451	459	5335	170	110	-gt 0.8	56	289	8	104
q2004777	8	143	120	128	1293	143	108	-gt 0.8	25	102	0	0	<3 prokaryotes -> discarded
q2004778	8	991	593	601	34369	278	36	-gt 0.8	44	198	205	122
q2004779	8	501	328	336	10132	303	121	-gt 0.8	56	250	2	17
q2004782	8	447	200	208	16746	215	233	-automated1	30	114	0	0	<3 prokaryotes -> discarded
q2004783	8	8176	1277	1285	27043	376	136	-gt 0.8	56	289	527	400
q2004785	8	8150	1320	1328	31668	374	196	-gt 0.8	56	287	556	416
q2004786	8	174	140	148	4390	1	853	-automated1	27	72	0	0	<3 prokaryotes -> discarded
q2004788	8	41982	708	716	29849	264	130	-gt 0.8	54	288	325	41
q2004789	8	563	278	286	13703	405	315	-gt 0.8	35	238	0	0	<3 prokaryotes -> discarded
q2004791	8	632	461	469	7902	291	85	-gt 0.8	51	271	0	132
q2004792	8	234	225	233	5066	63	44	-gt 0.8	14	77	0	142	<70 positions -> discarded
q2004827	7	2359	1308	1315	12428	293	133	-gt 0.8	40	242	684	335
q2004829	7	309	267	274	6462	102	457	-automated1	3	40	0	0	<3 prokaryotes -> discarded
q2004838	7	3277	346	353	13246	303	98	-gt 0.8	52	254	23	20
q2004851	7	1543	859	866	16528	408	182	-gt 0.8	38	269	509	20
q2004855	7	31696	581	588	22417	264	202	-gt 0.8	54	290	221	21
q2004870	7	105	95	102	1663	85	64	-gt 0.8	22	80	0	0	<3 prokaryotes -> discarded
q2004875	7	27032	630	637	62356	176	0	-gt 0.8	53	286	249	19	no ancestral metamonad group -> discarded
q2004884	7	388	325	332	3112	232	144	-gt 0.8	38	90	105	94
q2004920	7	461	395	402	7846	338	176	-gt 0.8	34	184	97	65
q2004943	7	3224	353	360	28129	195	56	-gt 0.8	55	258	34	2
q2004965	7	12993	462	469	8387	177	101	-gt 0.8	55	293	18	103
q2004966	7	2529	335	342	17034	78	99	-automated1	46	256	5	0
q2004981	7	1841	499	506	8459	394	256	-gt 0.8	28	247	143	70
q2004982	7	1452	329	336	12796	270	147	-gt 0.8	52	272	0	0	<3 prokaryotes -> discarded
q2004988	7	626	590	597	5635	182	97	-gt 0.8	29	148	251	162
q2004995	7	239	167	174	7261	148	88	-gt 0.8	27	126	18	1
q2005049	7	272	183	190	3218	421	308	-gt 0.8	51	45	66	20
q2005095	7	708	467	474	13570	265	387	-automated1	16	113	164	30
q2005156	7	331	176	183	14110	449	284	-gt 0.8	36	119	0	0	<3 prokaryotes -> discarded
q2005168	7	959	698	705	3483	159	112	-gt 0.8	48	49	349	256
q2005195	7	22374	592	599	42916	296	6	-gt 0.8	55	291	182	60
q2005199	7	16672	540	547	32562	290	59	-gt 0.8	52	286	147	46
q2005236	7	201	162	169	5085	785	616	-gt 0.8	33	112	0	0	<3 prokaryotes -> discarded
q2005248	7	821	654	661	15325	243	282	-automated1	23	67	0	0	<3 prokaryotes -> discarded
q2005249	7	568	537	544	2470	88	47	-gt 0.8	25	65	305	149
q2005267	7	1286	644	651	12810	215	74	-gt 0.8	39	237	275	91
q2005269	7	493	304	311	5404	201	115	-gt 0.8	18	216	38	37
q2005271	7	3898	126	133	18244	233	90	-gt 0.8	27	76	17	8
q2005289	7	307	212	219	8024	153	93	-gt 0.8	36	161	0	0	<3 prokaryotes -> discarded
q2005314	7	43850	690	697	19224	265	121	-gt 0.8	55	289	308	41
q2005366	7	369	211	218	9114	229	107	-gt 0.8	15	125	66	2
q2005389	7	1667	325	332	16170	121	299	-automated1	6	64	0	0	<3 prokaryotes -> discarded
q2005391	7	131	108	115	5047	504	496	-gt 0.8	28	70	0	0	<3 prokaryotes -> discarded
q2005393	7	942	616	623	14228	314	250	-gt 0.8	37	198	330	40	no ancestral metamonad group -> discarded
q2005394	7	1044	662	669	16941	459	265	-gt 0.8	46	210	174	175
q2005395	7	39559	678	685	22882	261	102	-gt 0.8	52	289	294	46
q2005399	7	861	556	563	21268	339	123	-gt 0.8	33	214	227	54
q2005417	7	214	184	191	2488	172	123	-gt 0.8	27	116	31	15
q2005432	7	1456	302	309	16254	82	62	-gt 0.8	34	270	2	3
q2005439	7	45814	722	729	24110	274	140	-gt 0.8	55	290	334	46
q2005446	7	133	123	130	532	149	99	-gt 0.8	21	5	57	47
q2005615	7	2312	283	290	24302	234	121	-gt 0.8	29	219	18	0
q2005618	7	1278	758	765	16668	239	102	-gt 0.8	35	248	460	4
q2005621	7	561	508	515	3764	392	271	-gt 0.8	25	127	227	111
q2005624	7	108	96	103	1438	374	224	-gt 0.8	18	6	39	37
q2005626	7	1672	324	331	16422	125	63	-gt 0.8	47	284	0	0	<3 prokaryotes -> discarded
q2005631	7	387	330	337	6410	259	110	-gt 0.8	22	122	142	34
q2005635	7	397	366	373	4665	311	333	-automated1	20	10	71	75
q2005639	7	1512	790	797	16564	473	84	-gt 0.8	48	239	380	88
q2005640	7	427	318	325	4346	90	32	-gt 0.8	36	240	0	48
q2005647	7	848	553	560	22106	338	199	-gt 0.8	33	213	226	54
q2005658	7	184	121	128	10859	259	100	-gt 0.8	31	91	0	0	<3 prokaryotes -> discarded
q2005661	7	4165	1418	1425	14060	304	149	-gt 0.8	53	284	724	350
q2005667	7	188	167	174	3635	103	62	-gt 0.8	27	133	14	0
q2005674	7	1659	774	781	52409	292	19	-gt 0.8	40	210	383	114
q2005676	7	174	132	139	6539	260	212	-gt 0.8	29	98	2	1
q2005679	7	2217	352	359	12445	151	82	-gt 0.8	49	284	13	13
q2005685	7	1293	680	687	11160	193	110	-gt 0.8	40	265	294	82
q2005686	7	1405	230	237	51939	31	0	-gt 0.8	31	175	0	0	<70 positions -> discarded
q2005691	7	254	242	249	4872	234	121	-gt 0.8	18	95	37	96
q2005692	7	5110	512	519	14083	87	147	-automated1	25	178	0	0	<3 prokaryotes -> discarded
q2005698	6	1203	169	175	43682	157	14	-gt 0.8	24	144	0	0	<3 prokaryotes -> discarded
q2005702	6	1787	655	661	20850	204	93	-gt 0.8	53	289	262	54
q2005711	6	3008	531	537	32098	202	11	-gt 0.8	45	268	198	8
q2005714	6	1049	842	848	28414	545	190	-gt 0.8	26	112	571	70
q2005726	6	244	215	221	3608	124	115	-gt 0.8	26	112	68	13
q2005738	6	239	184	190	2172	212	156	-gt 0.8	31	153	0	0	<3 prokaryotes -> discarded
q2005760	6	3390	312	318	42066	117	46	-gt 0.8	36	265	0	0	<3 prokaryotes -> discarded
q2005781	6	81	74	80	1157	198	154	-gt 0.8	8	13	56	2
q2005782	6	371	245	251	12477	167	143	-gt 0.8	41	207	0	0	<3 prokaryotes -> discarded
q2005791	6	2842	303	309	21297	235	159	-gt 0.8	28	233	24	0
q2005837	6	1015	274	280	11693	208	121	-gt 0.8	35	237	0	0	<3 prokaryotes -> discarded
q2005861	6	2298	307	313	24847	76	55	-gt 0.8	52	255	0	0	<3 prokaryotes -> discarded
q2005866	6	7821	1273	1279	24689	378	988	-automated1	0	0	0	0	0 sequences -> discarded
q2005879	6	4459	340	346	20808	337	191	-gt 0.8	53	282	6	0
q2005904	6	1267	303	309	29206	392	49	-gt 0.8	45	255	0	0	<3 prokaryotes -> discarded
q2005917	6	14	13	19	796	239	161	-gt 0.8	16	0	3	0
q2005920	6	250	210	216	6195	427	264	-gt 0.8	14	47	110	23
q2005934	6	228	193	199	4576	279	166	-gt 0.8	17	50	89	35
q2006027	6	430	250	256	7013	141	86	-gt 0.8	40	216	0	0	<3 prokaryotes -> discarded
q2006174	6	638	523	529	5921	168	94	-gt 0.8	24	87	309	108
q2006180	6	284	159	165	9202	231	115	-gt 0.8	47	101	8	1
q2006307	6	6349	526	532	16004	86	947	-automated1	1	45	0	0	<3 prokaryotes -> discarded
q2006311	6	376	275	281	5770	130	80	-gt 0.8	25	85	157	12
q2006327	6	2457	334	340	16467	98	82	-gt 0.8	49	274	5	0
q2006337	7	13917	1561	1568	32687	245	102	-gt 0.8	52	285	771	434
q2006340	6	256	213	219	7735	284	159	-gt 0.8	28	177	0	0	<3 prokaryotes -> discarded
q2006374	6	1865	308	314	24858	177	17	-gt 0.8	42	246	0	0	<3 prokaryotes -> discarded
q2006390	6	23895	619	625	69062	145	0	-gt 0.8	53	290	257	19
q2006409	6	95	74	80	3605	222	116	-gt 0.8	13	65	0	0	<3 prokaryotes -> discarded
q2006470	6	540	507	513	4277	236	177	-gt 0.8	30	108	238	126
q2006518	6	1462	609	615	12952	238	111	-gt 0.8	46	271	195	96
q2006554	6	158	116	122	7599	302	651	-automated1	24	62	0	0	<3 prokaryotes -> discarded
q2006580	4	435	415	419	3218	171	56	-gt 0.8	20	122	232	42	no ancestral metamonad group -> discarded
q2006630	6	1750	1096	1102	15165	211	100	-gt 0.8	48	193	562	284
q2006632	7	274	186	193	9058	224	125	-gt 0.8	29	138	2	0	<3 prokaryotes -> discarded
q2006638	6	122	115	121	3132	140	738	-automated1	4	4	0	0	<3 prokaryotes -> discarded
q2006931	6	7832	345	351	33118	236	65	-gt 0.8	54	280	13	1
q2006934	6	4439	1431	1437	12503	295	144	-gt 0.8	49	285	723	362
q2006941	6	94	82	88	586	109	80	-gt 0.8	27	59	0	2	<3 prokaryotes -> discarded
q2006945	6	316	159	165	7450	263	159	-gt 0.8	19	135	4	1
q2006947	7	6753	335	342	22488	362	230	-gt 0.8	52	280	0	0	<3 prokaryotes -> discarded
q2006948	6	621	486	492	11054	291	141	-gt 0.8	32	181	214	31
q2006950	6	296	192	198	14559	147	1180	-automated1	30	105	0	0	<3 prokaryotes -> discarded
q2006953	6	126	99	105	6258	209	67	-gt 0.8	15	82	0	0	<3 prokaryotes -> discarded
q2006954	6	6508	464	470	36397	208	23	-gt 0.8	48	280	71	46
q2006961	6	7740	339	345	21158	337	196	-gt 0.8	54	282	2	1
q2006964	6	474	439	445	8507	128	46	-gt 0.8	23	129	187	103
q2006972	6	1658	1097	1103	10970	304	191	-gt 0.8	26	208	610	239
q2006979	6	294	122	128	5259	403	421	-automated1	8	70	26	2
q2006982	6	102	101	107	5373	146	114	-gt 0.8	15	92	0	0	<3 prokaryotes -> discarded
q2006992	6	896	433	439	10150	606	444	-gt 0.8	38	261	98	8
q2006993	6	189	145	151	4717	340	289	-gt 0.8	23	118	0	0	<3 prokaryotes -> discarded
q2007000	7	14896	518	525	35893	269	75	-gt 0.8	54	288	126	42
q2007004	6	6624	980	986	18641	380	219	-gt 0.8	53	288	355	277
q2007008	6	88	72	78	902	322	276	-gt 0.8	23	15	27	6
q2007012	6	213	169	175	8192	206	153	-gt 0.8	26	148	0	0	<3 prokaryotes -> discarded
q2007013	6	191	134	140	4074	281	186	-gt 0.8	33	102	0	0	<3 prokaryotes -> discarded
q2007017	6	598	232	238	7748	71	138	-automated1	29	128	0	0	<3 prokaryotes -> discarded
q2007020	6	802	589	595	13562	307	145	-gt 0.8	39	212	57	265
q2007026	6	248	218	224	3725	201	125	-gt 0.8	33	188	0	0	<3 prokaryotes -> discarded
q2007038	6	804	300	306	7653	549	391	-gt 0.8	38	252	0	0	<3 prokaryotes -> discarded
q2007044	6	530	459	465	11820	248	184	-gt 0.8	21	184	108	140
q2007050	6	291	262	268	9736	211	454	-automated1	18	75	0	74
q2007051	6	86	56	62	2235	66	224	-automated1	0	27	0	0	0 metamonads -> discarded
q2007054	6	315	261	267	3641	246	836	-automated1	9	1	15	7
q2007055	6	70	69	75	4820	190	151	-gt 0.8	21	54	0	0	<3 prokaryotes -> discarded
q2007056	6	8374	1324	1330	25134	369	196	-gt 0.8	54	289	582	394
q2007058	6	200	131	137	5089	429	48	-gt 0.8	32	88	0	0	<3 prokaryotes -> discarded
q2007071	6	2216	319	325	9839	178	95	-gt 0.8	41	273	0	0	<3 prokaryotes -> discarded
q2007080	6	134	113	119	3064	195	142	-gt 0.8	21	92	0	1	<3 prokaryotes -> discarded
q2007106	5	1196	1014	1019	8724	182	309	-automated1	4	118	235	122	no ancestral metamonad group -> discarded
q2007113	5	841	305	310	9380	178	102	-gt 0.8	48	260	0	0	<3 prokaryotes -> discarded
q2007149	5	410	251	256	4342	349	202	-gt 0.8	33	209	0	0	<3 prokaryotes -> discarded
q2007199	5	370	212	217	15374	97	36	-gt 0.8	28	170	0	0	<3 prokaryotes -> discarded
q2007206	5	364	206	211	4003	286	211	-gt 0.8	39	166	0	0	<3 prokaryotes -> discarded
q2007212	5	5817	495	500	17784	87	143	-automated1	48	246	0	0	<3 prokaryotes -> discarded
q2007271	5	188	131	136	7053	301	204	-gt 0.8	23	93	13	2
q2007340	5	1484	611	616	12500	239	92	-gt 0.8	44	270	194	96
q2007348	5	25778	622	627	71341	185	0	-gt 0.8	53	289	246	20
q2007542	5	759	271	276	12217	323	141	-gt 0.8	40	226	0	0	<3 prokaryotes -> discarded
q2007729	5	1579	613	618	11126	226	92	-gt 0.8	43	275	194	96
q2007731	5	981	270	275	9242	344	180	-gt 0.8	21	245	0	0	<3 prokaryotes -> discarded
q2007751	5	329	288	293	6103	358	274	-gt 0.8	36	137	0	114
q2007820	5	345	216	221	5588	143	68	-gt 0.8	33	187	0	0	<3 prokaryotes -> discarded
q2007938	5	7054	544	549	17494	87	207	-automated1	35	234	0	0	<3 prokaryotes -> discarded
q2007978	5	160	126	131	5304	153	91	-gt 0.8	25	102	0	0	<3 prokaryotes -> discarded
q2007994	5	6913	340	345	30621	268	63	-gt 0.8	46	276	13	1
q2007999	5	366	340	345	2692	199	108	-gt 0.8	16	18	182	128
q2008028	5	191	132	137	9004	351	264	-gt 0.8	23	67	29	0
q2008062	5	61	56	61	1516	268	271	-automated1	9	45	1	1	<3 prokaryotes -> discarded
q2008231	5	2290	286	291	19330	32	16	-gt 0.8	27	208	9	0	<70 positions -> discarded
q2008240	5	2648	912	917	15604	96	44	-gt 0.8	48	290	395	182
q2008242	5	395	300	305	6138	191	93	-gt 0.8	24	175	58	44
q2008526	5	1668	770	775	48670	205	10	-gt 0.8	40	184	362	123
q2008566	5	279	197	202	3459	83	50	-gt 0.8	34	168	0	0	<3 prokaryotes -> discarded
q2009028	5	5936	374	379	53651	342	72	-gt 0.8	42	281	33	14
q2009036	5	208	173	178	9311	165	59	-gt 0.8	23	154	0	0	<3 prokaryotes -> discarded
q2009056	5	200	181	186	7311	253	143	-gt 0.8	38	142	0	0	<3 prokaryotes -> discarded
q2009065	5	3181	377	382	25961	146	66	-gt 0.8	53	285	0	41
q2009066	5	6167	471	476	32086	293	531	-automated1	35	126	0	0	<3 prokaryotes -> discarded
q2009078	5	582	489	494	6136	146	82	-gt 0.8	39	158	267	30
q2009088	5	190	157	162	9318	202	95	-gt 0.8	22	118	7	9
q2009131	5	43	43	48	663	455	399	-gt 0.8	13	2	19	6
q2009135	5	322	229	234	3501	211	149	-gt 0.8	34	198	0	0	<3 prokaryotes -> discarded
q2009173	5	1204	340	345	7838	176	88	-gt 0.8	47	277	0	18
q2009185	5	467	312	317	6507	596	75	-gt 0.8	29	166	21	64	0 original metamonads -> discarded
q2009194	5	122	101	106	4657	311	246	-gt 0.8	15	83	0	0	<3 prokaryotes -> discarded
q2009195	5	501	284	289	10998	802	433	-gt 0.8	28	225	0	0	<3 prokaryotes -> discarded
q2009202	5	1297	507	512	21922	666	256	-gt 0.8	28	206	162	62
q2009203	5	118	105	110	3835	245	185	-gt 0.8	18	86	0	0	<3 prokaryotes -> discarded
q2009224	5	3563	480	485	14462	87	144	-automated1	40	252	0	0	<3 prokaryotes -> discarded
q2009243	5	177	143	148	4494	267	250	-gt 0.8	18	77	26	11
q2009261	5	55	53	58	919	55	66	-automated1	11	47	0	0	<70 positions -> discarded
q2009529	4	308	182	186	7885	149	37	-gt 0.8	22	143	19	1
q2009752	4	546	294	298	13704	170	81	-gt 0.8	45	253	0	0	<3 prokaryotes -> discarded
q2009832	4	3836	71	75	10691	135	119	-gt 0.8	24	23	17	6
q2009868	4	1827	300	304	33116	88	5	-gt 0.8	29	221	28	0
q2009923	4	768	267	271	6001	246	144	-gt 0.8	43	223	0	0	<3 prokaryotes -> discarded
q2010605	6	1795	283	289	11225	312	181	-gt 0.8	41	240	0	0	<3 prokaryotes -> discarded
q2010722	5	1147	826	831	25938	340	799	-automated1	39	219	230	136	0 original metamonads -> discarded
q2010854	5	503	392	397	27010	221	50	-gt 0.8	21	139	220	15
q2011222	4	48	29	33	1297	291	199	-gt 0.8	9	22	0	0	<3 prokaryotes -> discarded
q2011452	4	1282	582	586	12518	240	76	-gt 0.8	39	262	180	96
q2011616	4	204	158	162	1632	252	160	-gt 0.8	5	101	41	12
q2011627	4	287	206	210	3746	82	40	-gt 0.8	36	174	0	0	<3 prokaryotes -> discarded
q2011721	4	438	379	383	9377	137	59	-gt 0.8	19	155	83	124
q2011742	4	50292	733	737	32523	270	108	-gt 0.8	52	289	340	52
q2012637	4	605	562	566	6213	340	214	-gt 0.8	23	94	296	149
q2012680	5	37104	662	667	23374	266	152	-gt 0.8	52	288	290	32
q2012688	4	6770	509	513	17262	269	125	-gt 0.8	52	283	164	8
q2012689	4	239	170	174	7897	256	150	-gt 0.8	6	134	28	0
q2012690	4	102	87	91	2836	131	50	-gt 0.8	15	75	0	0	<3 prokaryotes -> discarded
q2012691	4	119	115	119	3550	135	147	-automated1	12	69	0	0	<3 prokaryotes -> discarded
q2012707	4	530	467	471	8944	386	186	-gt 0.8	26	153	242	35
q2012723	4	606	257	261	12703	201	57	-gt 0.8	39	212	2	0	<3 prokaryotes -> discarded
q2012725	4	1029	846	850	5355	329	244	-gt 0.8	15	184	413	220
q2012729	4	131	104	108	1850	309	164	-gt 0.8	19	82	0	0	<3 prokaryotes -> discarded
q2012763	4	830	530	534	8357	370	162	-gt 0.8	48	109	248	116	no ancestral metamonad group -> discarded
q2012765	4	3611	412	416	5729	284	150	-gt 0.8	52	286	15	57
q2012767	4	1895	327	331	44151	388	72	-gt 0.8	50	265	0	0	<3 prokaryotes -> discarded
q2012772	4	2693	929	933	10445	265	125	-gt 0.8	39	278	438	168	no ancestral metamonad group -> discarded
q2012784	4	719	618	622	6329	363	237	-gt 0.8	24	177	299	98	no ancestral metamonad group -> discarded
q2012803	4	203	176	180	7252	222	155	-gt 0.8	36	91	30	12
q2012821	4	268	150	154	6221	297	249	-gt 0.8	19	64	51	1
q2012824	4	126	119	123	6284	307	368	-automated1	21	80	0	0	<3 prokaryotes -> discarded
q2012839	4	140	102	106	2138	298	114	-gt 0.8	22	82	0	0	<3 prokaryotes -> discarded
q2012856	4	479	265	269	8868	572	283	-gt 0.8	33	226	1	3
q2012894	4	152	129	133	10328	267	51	-gt 0.8	20	102	0	0	<3 prokaryotes -> discarded
q2012908	4	175	92	96	7335	278	94	-gt 0.8	27	61	0	0	<3 prokaryotes -> discarded
q2012959	4	3875	375	379	27603	306	91	-gt 0.8	47	281	33	16
q2012965	4	111	94	98	4705	320	219	-gt 0.8	25	52	7	5
q2012975	4	200	149	153	10238	188	777	-automated1	19	88	0	2	<3 prokaryotes -> discarded
q2012987	4	56	55	59	3484	179	120	-gt 0.8	9	43	6	0
q2014726	3	160	132	135	6922	261	166	-gt 0.8	15	92	27	1
q2015430	3	362	147	150	3894	155	296	-automated1	31	85	0	0	<3 prokaryotes -> discarded
q2018848	3	8093	1282	1285	13183	243	125	-gt 0.8	49	291	697	246	no ancestral metamonad group -> discarded
q2018875	3	509	416	419	11632	402	218	-gt 0.8	32	188	170	6
q2018909	3	12755	462	465	8585	179	143	-gt 0.8	51	293	17	104
q2018934	3	318	291	294	4362	262	240	-gt 0.8	30	109	93	49
q2019044	3	1326	453	456	15627	400	411	-automated1	12	171	169	29
q2019047	3	376	194	197	9109	466	313	-gt 0.8	48	140	0	0	<3 prokaryotes -> discarded
q2019130	3	1857	278	281	16511	318	188	-gt 0.8	39	236	0	0	<3 prokaryotes -> discarded
q2019144	3	553	480	483	4557	479	305	-gt 0.8	29	124	211	87
q2019150	3	1273	319	322	25127	154	58	-gt 0.8	45	254	19	3
q2019199	3	242	208	211	1937	153	97	-gt 0.8	14	104	76	14
q2019263	3	196	119	122	4131	193	196	-automated1	19	97	0	0	<3 prokaryotes -> discarded
q2019270	3	405	172	175	8684	310	128	-gt 0.8	34	128	0	0	<3 prokaryotes -> discarded
q2019298	3	620	581	584	4333	250	498	-automated1	0	0	31	5	0 metamonads -> discarded
q2019365	3	430	202	205	10274	224	96	-gt 0.8	18	183	2	0	<3 prokaryotes -> discarded
q2019399	3	162	134	137	6142	471	403	-gt 0.8	24	104	0	0	<3 prokaryotes -> discarded
q2019413	3	46590	711	714	24218	270	121	-gt 0.8	51	286	323	46
q2019499	3	1026	456	459	14347	252	106	-gt 0.8	20	220	180	35
q2019593	3	116	89	92	3229	152	127	-gt 0.8	7	85	0	0	<3 prokaryotes -> discarded
q2019788	3	4581	906	909	9905	159	96	-gt 0.8	51	277	422	131
q2019794	3	2038	337	340	35313	268	87	-gt 0.8	38	211	73	8
q2019800	3	3698	335	338	28627	333	162	-gt 0.8	49	283	1	0	<3 prokaryotes -> discarded
q2019808	3	133	131	134	1063	161	105	-gt 0.8	5	0	45	84
q2019815	3	6000	333	336	14095	392	267	-gt 0.8	47	275	0	0	<3 prokaryotes -> discarded
q2019831	3	1	1	4	604	153	363	-automated1	2	0	1	0	<3 prokaryotes -> discarded

## Sheet: Table S3B
	# sequences				# positions
OG	metamonads	other eukaryotes	bacteria	archaea	Muscle	trimAl -gt 0.8	trimAl -automated1	more positions	affiliation of amOG	note
q2000150	189	279	654	117	30759	543	291	-gt 0.8	E_B-gr_100
q2000182	176	252	21	20	13305	241	126	-gt 0.8	E_A+B_100
q2000284	132	135	9	144	3086	141	93	-gt 0.8	E_A_100; E_B_92	two alternative origins depending on rooting
q2000288	101	139	0	137	1786	187	103	-gt 0.8	E_A-ta-Ma_99
q2000295	141	284	441	115	10778	578	324	-gt 0.8	E_B-gr-Al_100; E_A+B_100
q2000333	105	133	0	137	4127	196	182	-gt 0.8	E_A_100
q2000334	117	196	0	3	3370	102	101	-gt 0.8	E_A_100
q2000361	115	236	211	92	3866	187	123	-gt 0.8	E_A+B_100
q2000378	88	129	0	137	3505	202	164	-gt 0.8	E_A-ta-Ai_91
q2000389	99	148	0	135	5539	171	118	-gt 0.8	E_A_100
q2000398	96	43	73	5	8515	1158	889	-gt 0.8	E_A+B_100
q2000417	84	139	0	25	4549	207	128	-gt 0.8	E_A_100
q2000418	97	257	179	165	17971	844	541	-gt 0.8	E_B_100
q2000438	64	118	75	139	4588	418	326	-gt 0.8	E_A-as_84
q2000465	88	132	0	145	1846	176	130	-gt 0.8	E_A-as_93
q2000492	80	134	0	137	1908	121	79	-gt 0.8	E_A_100
q2000493	82	290	185	70	38991	288	21	-gt 0.8	E_B-gr_92
q2000496	101	288	0	41	10563	373	288	-gt 0.8	E_A-as_100
q2000507	85	133	0	145	2238	141	114	-gt 0.8	E_A-dp_98
q2000523	99	288	510	206	23687	101	28	-gt 0.8	E_A+B_100
q2000524	78	137	0	131	2607	152	178	-automated1	E_A_100
q2000526	93	272	73	0	16331	636	443	-gt 0.8	E_B-gr_ 100
q2000531	85	142	0	143	1613	236	192	-gt 0.8	E_A-dp_96
q2000544	81	127	0	51	2509	98	83	-gt 0.8	E_A_100
q2000545	78	127	0	126	1426	92	53	-gt 0.8	E_A_100
q2000566	81	135	0	83	1768	142	100	-gt 0.8	E_A_100
q2000567	78	135	0	88	2521	121	132	-automated1	E_A_100
q2000568	74	152	0	137	3120	128	62	-gt 0.8	E_A_100
q2000569	82	179	24	18	12314	266	46	-gt 0.8	E_A+B_100
q2000583	75	231	167	43	6560	246	125	-gt 0.8	E_A+B_100
q2000589	70	142	0	121	1670	126	99	-gt 0.8	E_A_100
q2000590	76	135	0	132	4778	122	67	-gt 0.8	E_A_100
q2000591	75	136	0	141	1889	280	221	-gt 0.8	E_A_100
q2000604	78	136	0	138	4875	150	109	-gt 0.8	E_A-ta_88
q2000605	74	141	0	146	1686	231	212	-gt 0.8	E_A_100
q2000615	77	168	245	126	4905	413	330	-gt 0.8	-	no ancestral metamonad group -> discarded
q2000616	70	67	107	7	7166	482	317	-gt 0.8	E_B-gr_98
q2000627	75	140	240	135	3420	122	104	-gt 0.8	E_A_100
q2000628	74	128	0	131	6592	191	133	-gt 0.8	E_A-ta_95
q2000629	74	126	0	115	972	97	120	-automated1	E_A-as_82
q2000630	72	135	0	146	4330	201	159	-gt 0.8	E_A-as_96
q2000631	75	132	0	140	3116	209	145	-gt 0.8	E_A-as_97
q2000632	74	132	0	126	1365	148	129	-gt 0.8	E_A_100
q2000633	78	136	0	12	2929	186	118	-gt 0.8	E_A-as_100
q2000641	72	133	0	147	3270	133	117	-gt 0.8	E_A_100
q2000642	70	172	224	74	5863	328	212	-gt 0.8	E_A+B_100
q2000643	73	137	0	142	6072	204	178	-gt 0.8	E_A_100
q2000656	72	131	0	103	1967	101	97	-gt 0.8	E_A_100
q2000657	73	137	0	136	1261	109	83	-gt 0.8	E_A_100
q2000658	71	125	0	117	2773	98	89	-gt 0.8	E_A-eu-Sy_94
q2000669	71	23	272	0	5531	451	452	-automated1	E_B_100
q2000671	67	132	0	42	2924	94	59	-gt 0.8	E_A_100
q2000672	70	134	0	145	2336	130	119	-gt 0.8	E_A_100
q2000673	73	131	0	123	2990	65	38	-gt 0.8	E_A_100
q2000674	73	124	0	67	1050	86	114	-automated1	E_A_100
q2000675	75	122	166	139	4772	81	106	-automated1	E_A_97
q2000676	70	139	0	142	2136	149	148	-gt 0.8	E_A_100
q2000677	57	11	160	13	1501	286	235	-gt 0.8	-	no ancestral metamonad group -> discarded
q2000690	72	127	0	137	3398	140	92	-gt 0.8	E_A_100
q2000707	68	143	0	141	1932	169	160	-gt 0.8	E_A_100
q2000712	81	254	1	4	11988	594	310	-gt 0.8	E_A_100
q2000720	63	139	0	137	1055	124	94	-gt 0.8	E_A_100
q2000721	70	127	0	137	1668	133	97	-gt 0.8	E_A-as_94
q2000722	58	61	104	55	6126	436	319	-gt 0.8	E_B_100
q2000723	70	135	0	106	2348	117	107	-gt 0.8	E_A_100
q2000724	62	233	93	6	9199	625	455	-gt 0.8	E_B_100
q2000736	66	128	239	134	2218	99	55	-gt 0.8	E_A-ta-Ko_86
q2000737	68	133	57	140	1231	143	108	-gt 0.8	E_A-dp_95
q2000738	83	286	0	97	6438	178	95	-gt 0.8	E_A_100
q2000739	61	138	1	141	2934	328	315	-gt 0.8	E_A_100	ignoring B-gr-Fe-Fbac_809__eval-3.5e-57 / RKZ06219.1 Ca. Fermentibacteria bacterium B22_G4
q2000759	80	228	0	28	1922	189	139	-gt 0.8	E_A-as_100
q2000760	65	128	0	148	2899	187	135	-gt 0.8	E_A-as-Nj_99
q2000762	65	136	0	148	5282	166	123	-gt 0.8	E_A-eu-Ar_100
q2000764	68	38	182	139	2705	125	122	-gt 0.8	E_A+B_100
q2000765	63	137	1	122	2936	254	282	-automated1	E_A-ta_96	ignoring B-gr-Fe-Fbac_810__eval-2.7e-57 / RKZ06220.1 Ca. Fermentibacteria bacterium B22_G4
q2000766	67	253	0	145	12315	721	534	-gt 0.8	E_A_100
q2000779	64	148	0	173	6443	294	148	-gt 0.8	E_A-as_98
q2000782	67	57	75	27	8868	443	330	-gt 0.8	E_B_98; E_A+B_100	two different monophyletic groups
q2000784	72	241	0	140	14149	1019	697	-gt 0.8	E_A_100
q2000798	78	287	327	41	25823	268	128	-gt 0.8	E_A+B_100
q2000799	69	203	283	59	5415	328	224	-gt 0.8	E_B_99; E_B_93	two different monophyletic groups
q2000800	47	83	63	18	8398	289	279	-gt 0.8	E_B-gr_90
q2000801	65	228	88	100	7352	307	170	-gt 0.8	E_B-gr_100
q2000803	35	138	113	8	9638	409	746	-automated1	-	no ancestral metamonad group -> discarded
q2000817	51	53	61	32	5091	574	412	-gt 0.8	M_A-as_99; E_B_100	two different monophyletic groups
q2000828	75	289	131	12	15447	233	137	-gt 0.8	E_B_86
q2000830	46	114	0	143	1818	85	52	-gt 0.8	E_A_100
q2000831	59	154	248	22	4314	372	293	-gt 0.8	E_B_99
q2000853	66	168	0	127	4881	96	30	-gt 0.8	E_A-ta-Ma_94
q2000854	75	256	0	18	8350	200	140	-gt 0.8	E_A-as_100
q2000856	57	106	84	0	4723	810	582	-gt 0.8	E_B-gr_90
q2000861	56	94	72	32	11297	489	219	-gt 0.8	E_B_100
q2000879	77	286	0	96	6672	180	137	-gt 0.8	E_A-as_98
q2000880	61	114	0	120	3109	83	72	-gt 0.8	E_A_100
q2000881	58	159	0	67	4444	176	97	-gt 0.8	E_A-as_100
q2000882	77	282	0	97	5659	182	117	-gt 0.8	E_A-as_100
q2000883	77	285	3	53	5125	289	168	-gt 0.8	E_A-as-Lo_99
q2000884	62	112	0	30	936	97	66	-gt 0.8	E_A-as_100
q2000885	76	267	282	37	17529	264	113	-gt 0.8	E_A+B_100
q2000886	35	103	59	18	4555	358	201	-gt 0.8	E_A+B_100
q2000889	28	186	5	0	12331	170	122	-gt 0.8	E_B-gr-Li_100
q2000890	60	115	14	22	5298	195	86	-gt 0.8	E_A+B_100
q2000891	49	108	0	121	8950	635	359	-gt 0.8	E_A-as_99
q2000894	52	176	74	129	7306	618	399	-gt 0.8	E_A-ta_92
q2000898	67	186	75	77	5755	169	86	-gt 0.8	E_A+B_100
q2000914	62	33	126	105	7030	387	580	-automated1	E_A+B_100
q2000915	54	69	26	1	2729	173	43	-gt 0.8	E_B-gr_99	ignoring A-ta-Th-Nisl_85__eval-5.5e-11 / WP_103286475.1 Ca. Nitrosocaldus islandicus
q2000916	59	110	0	51	942	94	75	-gt 0.8	E_A_100
q2000918	46	153	239	0	4897	361	251	-gt 0.8	E_B-gr-Dp_100
q2000927	60	196	0	61	13880	360	107	-gt 0.8	E_A_100
q2000941	58	157	233	32	3712	245	157	-gt 0.8	E_B-gr_100
q2000942	58	79	131	23	2295	127	84	-gt 0.8	-	no ancestral metamonad group -> discarded
q2000945	59	129	0	149	380	129	109	-gt 0.8	E_A_100
q2000947	55	177	236	125	12896	134	203	-automated1	E_B-gr_93
q2000949	75	280	0	93	9133	174	121	-gt 0.8	E_A-as_86
q2000954	42	115	10	217	13975	709	659	-gt 0.8	E_A_99
q2000959	43	90	196	0	10844	555	371	-gt 0.8	E_B_100
q2000960	69	241	0	7	13042	675	358	-gt 0.8	E_A-as-Th_100
q2000989	57	158	17	99	5788	169	130	-gt 0.8	E_A+B_100
q2000990	65	134	195	91	2737	166	73	-gt 0.8	E_A+B_100
q2000992	71	281	379	111	10769	278	129	-gt 0.8	E_A+B_100
q2001001	59	118	253	172	8697	393	190	-gt 0.8	E_A+B_100
q2001005	50	131	134	0	5225	648	485	-gt 0.8	E_B_100
q2001006	53	210	57	348	24025	484	304	-gt 0.8	E_A_100
q2001017	37	91	171	46	20470	402	121	-gt 0.8	E_B-gr_83
q2001030	69	197	180	9	6357	204	172	-gt 0.8	E_A+B_100
q2001032	73	262	3	0	11589	166	52	-gt 0.8	E_B_100
q2001034	53	118	0	137	1755	119	72	-gt 0.8	E_A-as_96
q2001035	69	230	10	33	4150	156	108	-gt 0.8	E_A+B_100
q2001036	73	285	11	98	6936	179	143	-gt 0.8	E_A-as_100	ignoring B-gr-Ei-ER46_1994__eval-1.4e-37 / OGF15643.1 Ca. Eisenbacteria bacterium RBG_16_71_46
q2001037	48	134	0	150	3245	399	306	-gt 0.8	E_A_100
q2001038	51	131	0	145	3034	448	290	-gt 0.8	E_A-as_98
q2001039	51	202	351	104	5214	379	228	-gt 0.8	M_B_100	ignoring E-cr-Ma-Mpla_14850__eval-3e-171 / TRINITY_DN25538_c0_g1_i1.p1 Mantamonas plastica
q2001041	54	148	23	0	15913	401	275	-gt 0.8	E_B-gr_100
q2001042	56	142	289	7	1880	531	431	-gt 0.8	E_B-gr_96
q2001044	51	32	49	0	4389	203	140	-gt 0.8	M_B_98	ignoring E-pa-Cr-Gavo_2939__eval-1.3e-57 / CAMPEP_0114556520 Goniomonas avonlea
q2001045	56	153	231	11	4296	387	305	-gt 0.8	E_B-gr_86
q2001046	63	283	329	80	9281	373	250	-gt 0.8	E_B-gr_93
q2001047	53	103	163	10	5466	465	302	-gt 0.8	E_B_100
q2001049	47	197	104	32	5067	434	368	-gt 0.8	E_A+B_100
q2001070	50	121	89	129	2311	457	356	-gt 0.8	E_A-as_95
q2001087	13	6	54	6	736	161	326	-automated1	E_A+B_100
q2001089	60	206	0	281	2524	199	159	-gt 0.8	E_A-as_94
q2001090	51	108	14	125	2641	190	161	-gt 0.8	E_B-gr_98
q2001091	47	106	0	26	795	112	47	-gt 0.8	E_A-eu_87
q2001092	48	118	9	265	1764	199	156	-gt 0.8	E_A_100
q2001094	62	160	0	141	794	95	52	-gt 0.8	E_A-as_100
q2001095	53	123	136	56	21726	294	71	-gt 0.8	E_A+B_100
q2001096	52	107	191	88	4543	286	180	-gt 0.8	E_B-gr_100
q2001097	47	44	41	0	3240	338	236	-gt 0.8	E_B_100
q2001098	63	220	0	8	8625	202	161	-gt 0.8	E_A-as_100
q2001099	48	80	73	6	3177	360	272	-gt 0.8	E_A+B_100
q2001101	71	136	4	5	10535	499	229	-gt 0.8	E_B_100
q2001102	50	202	8	7	11072	335	205	-gt 0.8	E_A+B_100
q2001103	45	141	35	0	5348	442	320	-gt 0.8	E_B-gr_98
q2001104	54	195	254	0	13082	187	64	-gt 0.8	E_B_100
q2001107	51	55	73	40	2579	492	321	-gt 0.8	M_B_97; E_A+B_100
q2001108	60	173	239	118	4593	261	158	-gt 0.8	E_B-gr_85
q2001110	52	181	87	8	5402	406	282	-gt 0.8	E_B-gr-Bl_99
q2001114	57	119	6	78	4282	199	172	-gt 0.8	E_A_80
q2001119	48	243	347	7	31585	133	34	-gt 0.8	E_A+B_100
q2001120	51	40	114	15	5530	401	302	-gt 0.8	E_A+B_100
q2001123	49	70	403	134	8580	474	505	-automated1	-	no ancestral metamonad group -> discarded
q2001125	64	256	158	57	34623	295	52	-gt 0.8	E_A+B_100
q2001127	72	283	268	34	21854	263	148	-gt 0.8	E_A+B_100
q2001162	52	82	49	63	2389	236	157	-gt 0.8	E_A+B_100
q2001163	46	109	0	126	3091	174	131	-gt 0.8	E_A_100
q2001164	71	276	0	177	5128	234	183	-gt 0.8	E_A_100
q2001166	37	178	115	24	2699	205	153	-gt 0.8	E_B_100	ignoring A-eu-Mm-Mlim_1018__eval-3e-74 / WP_004077088.1 Methanoplanus limicola
q2001170	71	285	14	97	8088	173	106	-gt 0.8	E_A-as_91	ignoring B-gr-Ei-ER46_1994__eval-1.3e-24 / OGF15643.1 Ca. Eisenbacteria bacterium RBG_16_71_46
q2001171	59	131	0	143	2712	154	116	-gt 0.8	E_A_100
q2001173	49	104	0	35	8433	389	300	-gt 0.8	E_A-as_100
q2001174	52	134	0	162	2741	248	165	-gt 0.8	E_A_100
q2001176	65	146	12	0	6799	375	197	-gt 0.8	E_B_100
q2001177	49	102	0	9	1192	171	141	-gt 0.8	E_A-dp_93
q2001178	51	118	0	120	1978	76	52	-gt 0.8	E_A_100
q2001181	58	155	193	52	4276	169	112	-gt 0.8	E_A+B_100
q2001182	49	241	361	100	9751	300	203	-gt 0.8	-	no ancestral metamonad group -> discarded
q2001183	53	127	0	128	3730	224	182	-gt 0.8	E_A_100
q2001184	49	116	0	262	4691	523	418	-gt 0.8	E_A_100
q2001185	54	76	82	16	2942	180	121	-gt 0.8	E_A+B_100
q2001187	70	288	110	52	11759	151	78	-gt 0.8	E_A+B_100
q2001191	17	82	4	147	4473	404	612	-automated1	E_A_100
q2001192	52	116	0	54	2510	228	203	-gt 0.8	E_A_100
q2001193	46	124	21	27	3288	441	325	-gt 0.8	E_A_99
q2001194	65	235	175	169	20896	825	564	-gt 0.8	E_A+B_100
q2001196	64	233	172	14	19821	403	236	-gt 0.8	E_A+B_100
q2001198	67	256	145	6	18231	281	168	-gt 0.8	E_A+B_100
q2001206	45	40	6	0	12180	399	776	-automated1	E_B_100
q2001208	70	287	281	35	20840	272	150	-gt 0.8	E_A+B_100
q2001211	57	201	86	52	5259	389	399	-automated1	E_A+B_100
q2001214	58	28	133	2	9365	489	377	-gt 0.8	E_B_100	ignoring A-dp-Wo-Wcg0_785__eval-2.3e-198 / PIU72813.1 Ca. Woesearchaeota archaeon CG06_land_8_20_14_3_00_33_13
q2001227	55	125	43	6	8182	776	256	-gt 0.8	E_B_100
q2001230	42	120	63	2	10069	597	381	-gt 0.8	E_B_100
q2001231	62	151	134	23	8753	286	231	-gt 0.8	E_A+B_100
q2001232	53	224	45	23	26629	284	610	-automated1	E_B_86
q2001233	34	122	0	126	4199	915	794	-gt 0.8	E_A-eu_100
q2001250	70	287	125	39	20074	288	135	-gt 0.8	E_B_92
q2001252	69	223	156	16	8832	576	403	-gt 0.8	E_A+B_100
q2001253	53	195	98	23	15921	669	401	-gt 0.8	E_A+B_100
q2001256	42	103	23	67	2654	306	247	-gt 0.8	E_A-as_80
q2001259	65	280	31	57	7982	283	128	-gt 0.8	E_B_88
q2001260	70	269	4	0	8198	148	93	-gt 0.8	E_B_100
q2001264	67	279	327	85	8394	373	243	-gt 0.8	E_A+B_100
q2001265	70	275	0	40	4426	146	122	-gt 0.8	E_A-as_100
q2001266	70	282	7	93	3808	176	80	-gt 0.8	E_A-as_99	ignoring A-ta-Ko-Kcry_1558__eval-1.7e-46 / WP_185836152.1 Ca. Korarchaeum cryptofilum
q2001267	44	123	0	27	4563	102	91	-gt 0.8	E_A-dp-Nh_99
q2001268	44	12	0	47	922	350	276	-gt 0.8	E_A_100
q2001269	46	122	0	132	2904	135	436	-automated1	E_A_100
q2001270	51	106	0	90	3617	392	328	-gt 0.8	E_A-dp-Al_92
q2001271	48	272	3	0	5325	280	200	-gt 0.8	E_B-gr-Dp_100
q2001272	55	166	0	294	9743	271	192	-gt 0.8	E_A-as_96
q2001273	45	120	0	170	2512	238	197	-gt 0.8	E_A-dp_87
q2001274	48	119	0	139	2156	96	79	-gt 0.8	E_A_100
q2001275	53	116	0	116	1448	218	218	-automated1	E_A_100
q2001276	43	79	151	11	2780	88	65	-gt 0.8	E_A+B_100
q2001277	44	122	0	95	3703	175	120	-gt 0.8	E_A-as_100
q2001278	47	118	0	133	4156	205	158	-gt 0.8	E_A-as-Lo_90
q2001279	41	149	49	3	4155	370	306	-gt 0.8	E_B-gr-Al_100
q2001280	47	229	274	30	20019	279	170	-gt 0.8	E_A+B_100
q2001282	50	116	0	261	3175	521	441	-gt 0.8	E_A_100
q2001283	56	174	216	88	8835	343	227	-gt 0.8	E_A+B_100
q2001284	48	118	4	320	1426	200	174	-gt 0.8	E_A-dp_100
q2001286	57	157	13	22	10122	571	266	-gt 0.8	E_A_100
q2001287	46	112	0	131	6421	362	70	-gt 0.8	E_A_100
q2001293	41	135	136	21	19528	572	377	-gt 0.8	E_B-gr_100	ignoring B-te-Sa-Sbac_1333__eval-5.9e-53 / OGC34840.1 Ca. Saganbacteria bacterium RIFOXYC2_FULL_41_25
q2001294	41	8	0	131	3007	856	675	-gt 0.8	E_A_100
q2001297	50	110	0	263	3282	531	416	-gt 0.8	E_A-eu-Th_89
q2001299	39	61	116	127	2609	419	314	-gt 0.8	E_A-as_99
q2001303	38	112	0	114	2926	539	397	-gt 0.8	E_A-eu_94
q2001336	45	119	0	30	1082	345	246	-gt 0.8	E_A-as_81
q2001337	46	102	58	149	3657	144	112	-gt 0.8	E_A+B_100
q2001338	45	120	0	4	2417	140	95	-gt 0.8	E_A-as-Jo_100
q2001340	44	34	203	13	2389	144	116	-gt 0.8	E_B_100
q2001343	58	148	254	31	14186	271	201	-gt 0.8	E_A+B_100
q2001344	41	96	219	85	5899	241	92	-gt 0.8	E_A+B_100
q2001345	51	99	0	39	5230	378	310	-gt 0.8	E_A-as_100
q2001347	50	111	174	0	4357	379	199	-gt 0.8	E_B-gr-Cl_100
q2001348	45	122	15	123	2190	209	181	-gt 0.8	E_A+B_100
q2001349	46	116	0	169	1610	234	191	-gt 0.8	E_A_100
q2001351	45	130	141	78	7574	166	115	-gt 0.8	E_B_96	ignoring A-as-Lo-Lcr4_2030__eval-2.3e-40 / OLS13983.1 Ca. Lokiarchaeota archaeon CR_4
q2001354	42	127	38	0	9372	399	295	-gt 0.8	E_B-gr_97
q2001355	49	120	300	43	18180	271	146	-gt 0.8	E_A+B_100
q2001357	49	133	212	104	4014	305	345	-automated1	E_B_100
q2001358	47	114	0	257	2698	532	439	-gt 0.8	E_A_100
q2001359	52	9	88	21	2703	355	260	-gt 0.8	E_A+B_100
q2001360	47	49	106	101	1332	297	733	-automated1	E_A+B_100
q2001361	42	127	0	7	1922	438	309	-gt 0.8	E_A-as-Hl_100
q2001364	39	87	185	185	10655	863	408	-gt 0.8	E_A+B_100
q2001366	46	114	0	244	4783	517	402	-gt 0.8	E_A_100
q2001370	61	244	8	0	8917	187	118	-gt 0.8	E_B_100
q2001373	43	80	63	5	3590	456	327	-gt 0.8	E_A+B_100
q2001375	45	124	0	128	2844	432	355	-gt 0.8	E_A_100
q2001376	45	109	0	256	4083	527	303	-gt 0.8	E_A_100
q2001378	44	125	12	43	5700	326	253	-gt 0.8	E_A-eu_97
q2001380	44	3	44	34	1211	372	396	-automated1	E_A+B_100
q2001381	26	6	114	105	6078	254	297	-automated1	E_B_100
q2001382	44	111	11	160	2018	230	106	-gt 0.8	E_A_100
q2001383	55	111	20	58	1790	170	126	-gt 0.8	E_A_100
q2001384	47	115	0	129	3365	320	251	-gt 0.8	E_A_100
q2001385	37	98	7	12	7520	497	350	-gt 0.8	E_A_99
q2001392	34	42	57	17	7843	540	339	-gt 0.8	E_B_95
q2001400	37	80	566	180	49044	251	14	-gt 0.8	E_A+B_100
q2001402	54	111	50	12	3267	394	305	-gt 0.8	E_B-gr_100
q2001403	47	114	94	35	15008	235	108	-gt 0.8	E_A_96
q2001406	41	161	212	4	8681	870	607	-gt 0.8	E_A+B_100
q2001407	39	14	72	12	1448	445	342	-gt 0.8	E_B-gr-Ct_98
q2001428	44	126	81	26	4299	392	303	-gt 0.8	E_B-gr-Bl_99	ignoring B-gr-Ba-Sgra_130__eval-1.1e-153 / WP_014373112.1 Saprospira grandis
q2001429	41	102	0	145	3667	229	160	-gt 0.8	E_A-as-Jo_85
q2001430	48	102	0	102	6098	146	145	-gt 0.8	E_A-as_88
q2001431	48	86	0	22	3560	171	132	-gt 0.8	E_A-as_100
q2001435	34	80	30	24	12220	286	10	-gt 0.8	E_A+B_100
q2001442	48	142	0	179	1549	230	169	-gt 0.8	E_A_100
q2001444	49	116	7	41	2661	160	47	-gt 0.8	E_A_89
q2001445	45	132	4	149	3016	258	191	-gt 0.8	E_A_97
q2001446	61	210	101	28	25515	281	64	-gt 0.8	E_A+B_100
q2001447	48	94	83	0	3658	175	492	-automated1	E_B_100
q2001449	48	116	10	174	1052	206	172	-gt 0.8	E_A_100
q2001451	52	156	25	29	9251	278	121	-gt 0.8	E_A+B_100
q2001453	48	120	0	116	1345	197	155	-gt 0.8	E_A_100
q2001455	48	113	0	178	4133	236	146	-gt 0.8	E_A-as_98
q2001456	45	79	256	0	3549	190	111	-gt 0.8	E_B_100
q2001457	53	204	2	4	11289	481	240	-gt 0.8	E_A-as-Jo_100
q2001458	34	99	152	54	17507	293	233	-gt 0.8	E_A+B_100
q2001461	41	107	30	0	1959	133	84	-gt 0.8	E_B_100
q2001462	39	6	5	67	1742	450	340	-gt 0.8	E_A+B_100
q2001463	42	114	8	143	5427	470	321	-gt 0.8	E_A_100
q2001472	42	104	0	178	3457	312	239	-gt 0.8	E_A-eu_98
q2001475	40	120	0	136	9692	580	420	-gt 0.8	E_A-as-Nj_97
q2001477	43	113	0	261	3135	531	379	-gt 0.8	E_A_100
q2001478	62	264	41	11	16951	330	122	-gt 0.8	E_A+B_100
q2001479	41	125	0	150	3742	586	431	-gt 0.8	E_A_100
q2001480	68	281	151	42	27982	277	155	-gt 0.8	E_A+B_100
q2001481	49	116	0	261	2616	523	423	-gt 0.8	E_A_100
q2001482	55	154	0	90	12181	382	239	-gt 0.8	E_A_100
q2001483	47	166	246	139	7690	529	373	-gt 0.8	E_A+B_100
q2001485	46	106	0	305	2482	204	165	-gt 0.8	E_A-as_100
q2001486	42	137	40	350	8367	545	484	-gt 0.8	E_A+B_100
q2001502	49	167	302	43	19740	277	176	-gt 0.8	E_A+B_100	ignoring A-dp-Wo-Wex4_871__eval-2.6e-12 / OYT32882.1 Ca. Woesearchaeota archaeon ex4484_78
q2001503	66	281	263	40	30029	264	127	-gt 0.8	E_B-gr_97
q2001525	38	105	0	114	4797	332	246	-gt 0.8	E_A_100
q2001526	39	115	88	139	7198	1021	766	-gt 0.8	E_B-gr_100
q2001527	40	81	0	141	4775	323	239	-gt 0.8	E_A_100
q2001528	44	127	0	148	7869	355	262	-gt 0.8	E_A-dp_96
q2001529	49	148	255	9	3804	127	72	-gt 0.8	E_A+B_100
q2001532	57	164	0	79	1950	94	48	-gt 0.8	E_A_100
q2001533	54	121	0	139	4543	226	164	-gt 0.8	E_A-ta-Ko_96
q2001536	44	119	0	60	2095	99	57	-gt 0.8	E_A-as_95	ignoring A-ta-Ko-Mwas_2941__eval-7e-11 / RSN71909.1 Ca. Methanodesulfokores washburnensis
q2001538	42	90	0	116	1236	97	61	-gt 0.8	E_A_100
q2001541	30	55	11	1	3920	113	106	-gt 0.8	E_B_100
q2001544	57	200	264	135	4808	291	161	-gt 0.8	E_A+B_100
q2001545	44	254	38	17	7806	315	56	-gt 0.8	E_A+B_100
q2001548	52	199	330	86	13813	376	336	-gt 0.8	E_A+B_100
q2001549	42	173	311	42	19815	269	120	-gt 0.8	E_A+B_100
q2001550	42	86	149	80	8515	170	93	-gt 0.8	E_A+B_100
q2001551	50	192	14	56	3591	287	176	-gt 0.8	E_B-gr_87
q2001552	51	174	0	80	2980	391	307	-gt 0.8	E_A_100
q2001553	41	120	0	142	3152	405	374	-gt 0.8	E_A-dp_96
q2001554	37	100	51	16	2689	211	164	-gt 0.8	E_B-gr_88
q2001555	53	121	63	12	1977	422	373	-gt 0.8	E_B_100
q2001557	52	141	58	30	10963	103	54	-gt 0.8	E_A+B_100
q2001558	53	104	88	5	5182	214	130	-gt 0.8	E_B-gr-Cl_90
q2001560	65	276	138	52	34597	281	93	-gt 0.8	E_A+B_100
q2001561	66	284	0	89	7920	184	104	-gt 0.8	E_A-as_96
q2001562	36	101	0	141	1717	200	162	-gt 0.8	E_A_100
q2001563	33	240	231	32	18896	277	131	-gt 0.8	E_B-gr_80
q2001564	35	99	1	120	2880	184	110	-gt 0.8	E_A_100	ignoring B-gr-Te-Egem_6365__eval-3.3e-16 / ETX06732.1 Ca. Entotheonella gemina
q2001565	40	98	0	151	2190	314	560	-automated1	E_A_100
q2001568	39	109	0	96	2869	246	190	-gt 0.8	E_A_100
q2001569	47	103	9	0	5631	180	111	-gt 0.8	E_B-gr_100
q2001570	58	197	0	7	14591	704	432	-gt 0.8	E_A-as_100
q2001571	40	94	0	34	4324	756	488	-gt 0.8	E_A_100
q2001572	50	188	25	1	10702	845	538	-gt 0.8	E_B_100
q2001573	50	171	0	132	11438	856	599	-gt 0.8	E_A-ta_99	ignoring A-as-Nj-Ntns_118__eval-5.1e-305 / Njord_TNS08..GBS27_01180 Njordarchaeales archaeon TNS08
q2001574	64	286	120	32	31882	203	140	-gt 0.8	E_A+B_100
q2001575	41	74	0	77	2373	172	117	-gt 0.8	E_A_100
q2001577	35	4	29	7	1451	482	368	-gt 0.8	E_B_99
q2001578	36	118	87	147	10443	482	371	-gt 0.8	E_A_100
q2001579	24	30	63	41	2427	615	415	-gt 0.8	E_B-gr_98
q2001580	66	277	321	83	15241	391	227	-gt 0.8	E_B-gr_100	ignoring B-te-De-Drad_3016__eval-3e-65 / WP_227085979.1 Deinococcus radiodurans
q2001584	46	125	90	135	6543	578	446	-gt 0.8	E_B-te_97
q2001593	41	100	0	5	3029	443	345	-gt 0.8	E_A-eu-Tc_100
q2001596	53	118	300	42	16651	272	139	-gt 0.8	E_A+B_100
q2001597	25	87	9	111	13162	744	574	-gt 0.8	E_A_100	ignoring B-gr-Ni-Tthi_1716__eval-2.7e-26 / WP_083962611.1 Thermodesulfovibrio thiophilus
q2001600	55	87	141	110	6415	390	344	-gt 0.8	E_A+B_100
q2001602	40	109	0	115	4582	261	222	-gt 0.8	E_A_100
q2001605	30	65	78	34	18020	308	727	-automated1	E_A-as_95
q2001634	50	153	55	23	3346	335	234	-gt 0.8	E_A+B_100
q2001635	45	118	0	81	4136	422	285	-gt 0.8	E_A-as_95	ignoring A-dp-Al-Aham_149__eval-1.2e-165 / NCN68281.1 Ca. Altarchaeum hamiconexum
q2001636	46	249	391	5	12847	515	442	-gt 0.8	E_B-gr_100
q2001637	57	212	30	155	12353	300	196	-gt 0.8	E_A+B_100
q2001652	35	140	39	113	12466	539	425	-gt 0.8	E_A+B_100
q2001653	40	112	7	143	4133	545	359	-gt 0.8	E_A+B_100
q2001654	62	268	140	46	40048	294	50	-gt 0.8	E_A+B_100
q2001661	43	120	208	80	3036	125	114	-gt 0.8	E_B-gr_89
q2001663	36	115	64	154	4374	417	302	-gt 0.8	E_A-as_99
q2001664	40	99	0	156	1686	196	91	-gt 0.8	E_A_100
q2001667	46	101	0	8	649	110	74	-gt 0.8	E_A-as-Ge_82
q2001671	41	102	0	93	2093	250	217	-gt 0.8	E_A_100
q2001672	39	102	0	21	1608	159	136	-gt 0.8	E_A_100
q2001673	40	80	1	135	1540	102	58	-gt 0.8	E_A_100	ignoring B-te-Sa-SDG5_562__eval-4.8e-25 / KPJ64571.1 Ca. Saganbacteria bacterium DG_54_3
q2001674	46	15	113	22	2516	332	1058	-automated1	E_A+B_100
q2001675	66	284	297	37	23097	263	126	-gt 0.8	E_A+B_100
q2001676	41	90	155	0	6244	146	92	-gt 0.8	E_B_100
q2001677	41	109	0	24	1280	179	151	-gt 0.8	E_A-as_100
q2001678	38	90	0	136	2021	199	552	-automated1	E_A_100
q2001680	41	126	0	40	2600	155	115	-gt 0.8	E_A_100
q2001683	40	134	195	23	4884	322	215	-gt 0.8	E_B_86; E_B_100
q2001684	42	120	0	120	3478	117	89	-gt 0.8	E_A_100
q2001688	41	98	38	30	16659	161	106	-gt 0.8	E_B_100
q2001689	44	219	322	47	13458	391	226	-gt 0.8	E_B-gr_100
q2001690	49	128	0	6	6997	171	104	-gt 0.8	E_A-as_100
q2001693	58	203	0	128	5769	376	255	-gt 0.8	E_A-dp-Hu_98
q2001695	42	111	0	46	3103	83	65	-gt 0.8	E_A_100
q2001696	48	152	84	95	14511	362	223	-gt 0.8	E_A+B_100
q2001697	57	215	3	1	13794	300	155	-gt 0.8	E_B-gr_100
q2001699A	38	115	75	2	4256	392	280	-gt 0.8	E_B-gr_96	ignoring B-te-Ar-Aros_255__eval-1.2e-113 / WP_184192185.1 Armatimonas rosea
q2001699B	6	50	15	0	2882	373	294	-gt 0.8	E_B-gr_100
q2001700	39	107	0	125	1046	176	132	-gt 0.8	E_A-as_81
q2001702	41	116	0	129	1009	301	205	-gt 0.8	E_A_100
q2001703	40	126	16	130	3908	430	337	-gt 0.8	E_A+B_100
q2001704	32	118	44	26	36869	170	106	-gt 0.8	E_B-gr_97
q2001711	45	115	82	23	14716	289	135	-gt 0.8	E_A+B_100
q2001719	33	13	70	133	1626	471	345	-gt 0.8	E_A_100	ignoring B-gr-La-L613_1542__eval-4.1e-129 / OGH02323.1 Ca. Lambdaproteobacteria bacterium RIFOXYC1_FULL_56_13
q2001720	19	24	56	1	3788	441	764	-automated1	-	no ancestral metamonad group -> discarded
q2001729	47	99	277	30	16638	275	165	-gt 0.8	E_B-gr_90
q2001732	34	52	100	19	3128	153	99	-gt 0.8	-	no ancestral metamonad group -> discarded
q2001737	39	162	204	20	5248	484	337	-gt 0.8	E_A+B_100
q2001745	51	155	0	79	13150	389	284	-gt 0.8	E_A_100
q2001746	39	106	169	20	15844	272	158	-gt 0.8	E_A+B_100
q2001751	29	83	0	132	10662	854	591	-gt 0.8	E_A-ta_96	ignoring A-as-Nj-Ntns_118__eval-4e-209 / Njord_TNS08..GBS27_01180 Njordarchaeales archaeon TNS08
q2001752	44	120	72	22	12339	309	53	-gt 0.8	E_A+B_100
q2001770	34	148	56	69	34070	816	92	-gt 0.8	E_A+B_100
q2001772	35	116	33	40	4681	265	380	-automated1	E_A_99
q2001773	38	67	151	11	4130	503	458	-gt 0.8	E_B-gr_100
q2001774	34	95	231	133	3491	313	212	-gt 0.8	E_A-as_99
q2001777	39	120	205	117	2390	181	125	-gt 0.8	E_A+B_100
q2001778	35	93	318	138	30706	231	73	-gt 0.8	E_B-gr_99	ignoring A-eu-Sy-Sbut_610__eval-1.8e-15 / OFV66085.1 Ca. Syntrophoarchaeum butanivorans
q2001779	41	95	14	93	1711	295	170	-gt 0.8	E_A_97
q2001784	41	118	0	53	841	127	59	-gt 0.8	E_A_100
q2001785	38	108	38	89	5895	192	110	-gt 0.8	E_A-as_100	ignoring A-dp-Di-D253_669__eval-9e-24 / OQA68615.1 Ca. Diapherotrites archaeon ADurb.Bin253
q2001786	48	120	0	80	3647	110	98	-gt 0.8	E_A-ta_85
q2001787	26	91	72	6	2894	90	70	-gt 0.8	E_B-gr_93	ignoring B-te-Sa-Mbac_1185__eval-9.5e-13 / RAP38304.1 Ca. Marinamargulisbacteria bacterium SCGC AAA071-K20
q2001788	41	111	183	6	2541	196	115	-gt 0.8	E_B_95
q2001790	49	133	36	111	7280	256	100	-gt 0.8	E_A+B_100
q2001793	39	124	0	101	3900	74	49	-gt 0.8	E_A_100
q2001794	42	115	105	75	5148	141	93	-gt 0.8	E_A+B_100
q2001799	40	83	37	26	1779	141	92	-gt 0.8	E_B_87	ignoring A-as-Th-Ts45_2228__eval-2.8e-11 / KXH77330.1 Ca. Thorarchaeota archaeon SMTZ-45
q2001800	18	94	215	51	7546	187	180	-gt 0.8	E_B-gr-Dp_95
q2001803	37	113	0	23	1448	260	242	-gt 0.8	E_A_100
q2001804	37	114	8	0	3634	429	242	-gt 0.8	E_B-gr-Cm_100
q2001805	38	95	3	11	8108	310	157	-gt 0.8	E_A-as_96
q2001806	33	179	1	2	5602	92	128	-automated1	E_A+B_100	only 3 prokaryotes in the tree
q2001807	42	87	1	78	817	138	116	-gt 0.8	E_A_100
q2001809	36	98	4	0	2138	247	184	-gt 0.8	E_B_100
q2001810	36	86	88	36	3248	312	214	-gt 0.8	E_A+B_100
q2001813	37	127	195	142	7675	288	209	-gt 0.8	E_A+B_100
q2001814	54	121	55	41	10555	558	271	-gt 0.8	E_B_100
q2001815	64	263	161	57	42078	298	48	-gt 0.8	E_B-gr_97; E_A+B_100
q2001818	64	244	276	27	20295	270	156	-gt 0.8	E_A+B_100
q2001819	33	7	149	45	4422	384	754	-automated1	E_B_100
q2001822	42	3	38	32	1151	323	271	-gt 0.8	E_B-gr-Cl_96
q2001824	9	2	38	38	1092	694	546	-gt 0.8	M_A-as_100
q2001826	63	278	93	32	18168	298	164	-gt 0.8	E_A+B_100
q2001828	53	137	13	3	6923	399	304	-gt 0.8	E_B_91
q2001829	39	99	0	173	2248	315	220	-gt 0.8	E_A-as-Lo_99
q2001831	46	155	128	34	10595	268	134	-gt 0.8	E_A+B_100
q2001832	46	166	315	77	13427	385	261	-gt 0.8	E_A+B_100
q2001833	37	99	230	80	2778	124	88	-gt 0.8	E_A+B_100
q2001839	49	102	48	21	5325	396	234	-gt 0.8	E_B_100
q2001843	47	116	0	19	3209	442	338	-gt 0.8	E_A_100
q2001853	39	98	16	123	31954	342	218	-gt 0.8	E_A+B_100
q2001876	42	45	29	38	2344	291	176	-gt 0.8	E_A_100
q2001880	36	11	11	25	4509	565	395	-gt 0.8	E_A+B_100
q2001881	50	163	0	89	3293	179	145	-gt 0.8	E_A-as_100
q2001882	39	111	1	78	1604	385	302	-gt 0.8	E_A_100
q2001883	46	104	0	117	1020	145	77	-gt 0.8	E_A-as-Hl_98
q2001889	41	111	73	82	7919	185	103	-gt 0.8	E_A-eu-Ha_100
q2001891	41	111	0	77	3528	396	335	-gt 0.8	E_A_100
q2001892	43	102	3	2	5739	849	624	-gt 0.8	E_B_100
q2001917	38	94	120	20	2227	492	503	-automated1	E_B-gr_99
q2001919	39	102	87	145	4609	489	369	-gt 0.8	E_A_100
q2001920	40	99	0	103	2972	181	142	-gt 0.8	E_A_100
q2001921	34	115	30	40	7735	259	166	-gt 0.8	E_A_100
q2001922	49	114	12	0	2293	315	239	-gt 0.8	E_B-gr-Cm_99
q2001923	35	103	177	12	8402	599	387	-gt 0.8	E_A+B_100
q2001928	33	127	16	50	4864	277	280	-automated1	E_A_99	ignoring B-te-Sy-Ahyd_1347__eval-2.2e-33 / WP_040348749.1 Acetomicrobium hydrogeniformans
q2001929	59	283	122	48	9678	155	95	-gt 0.8	E_A+B_100
q2001934	38	87	15	54	1675	174	108	-gt 0.8	E_A+B_100
q2001936	49	182	19	28	4909	147	100	-gt 0.8	E_A+B_100
q2001939	31	80	0	27	1627	81	47	-gt 0.8	E_A_100
q2001940	64	267	0	42	2780	145	110	-gt 0.8	E_A-as_100
q2001942	61	176	0	91	4802	172	90	-gt 0.8	E_A-as_100
q2001943	25	74	51	7	7502	277	175	-gt 0.8	E_A+B_100
q2001945	39	197	196	124	5253	134	79	-gt 0.8	E_B-gr_95
q2001946	33	105	0	61	3158	290	296	-automated1	E_A-eu_86
q2001947	32	103	6	3	3625	213	135	-gt 0.8	E_B_100	ignoring A-as-Ge-Gabr_1708__eval-2.1e-11 / Gerd_ABR14..ABR14_17160 Gerdarchaeales archaeon ABR14
q2001953	31	76	0	125	1662	72	56	-gt 0.8	E_A_100
q2001954	38	82	0	128	2521	176	116	-gt 0.8	E_A_100
q2001956	41	96	0	136	2368	162	330	-automated1	E_A_100
q2001957	43	57	112	9	1217	147	122	-gt 0.8	E_A+B_100
q2001958	41	98	1	110	3595	257	168	-gt 0.8	E_A_100	ignoring B-gr-Sc-SGWA_1033__eval-6.8e-54 / OGL40697.1 Ca. Schekmanbacteria bacterium GWA2_38_9
q2001959	43	109	4	5	4490	212	145	-gt 0.8	E_A+B_100
q2001961	34	90	1	112	5323	254	165	-gt 0.8	E_A_100	ignoring B-gr-Sc-SGWA_1033__eval-7.2e-56 / OGL40697.1 Ca. Schekmanbacteria bacterium GWA2_38_9
q2001962	35	106	149	7	2244	217	169	-gt 0.8	E_A+B_100
q2001966	40	78	8	91	3758	171	145	-gt 0.8	E_A-as_99
q2001967	34	100	108	38	16748	292	180	-gt 0.8	E_B_82	ignoring A-as-Th-Ts83_2619__eval-1.6e-16 / KXH77777.1 Ca. Thorarchaeota archaeon SMTZ1-83
q2001968	58	22	33	17	1025	481	347	-gt 0.8	E_A+B_100
q2001972	31	107	122	12	3174	302	227	-gt 0.8	E_A+B_100
q2001974	40	125	22	264	11765	652	370	-gt 0.8	E_A+B_100
q2001979	26	12	51	10	4982	383	288	-gt 0.8	E_B_84	ignoring A-eu-Mf-Mmet_79__eval-3.1e-114 / KYC55599.1 Ca. Methanofastidiosum methylthiophilus
q2001980	27	145	138	129	12790	863	583	-gt 0.8	E_A_92
q2001985	39	120	0	114	4829	251	203	-gt 0.8	E_A-as_100
q2002000	42	33	84	27	2488	396	328	-gt 0.8	M_A+B_99
q2002004	27	212	102	64	8391	400	263	-gt 0.8	E_B_100
q2002005	30	155	17	99	7328	197	118	-gt 0.8	E_B-gr_99	ignoring A-as-Hl-H143_217__eval-9.2e-52 / NVM00903.1 Ca. Helarchaeota archaeon CR_Bin_143
q2002009	23	35	115	14	5713	486	300	-gt 0.8	E_B_100
q2002010	43	120	213	195	3338	315	196	-gt 0.8	E_A_100	ignoring B-gr-Lh-L168_706__eval-1.7e-31 / OQB36438.1 Ca. Latescibacteria bacterium ADurb.Bin168
q2002012	34	146	4	7	1856	233	139	-gt 0.8	E_B-gr_96
q2002013	41	107	0	99	5131	383	270	-gt 0.8	E_A_100
q2002026	41	82	74	21	12581	282	209	-gt 0.8	E_A+B_100
q2002030	41	100	0	240	2348	346	285	-gt 0.8	E_A-as_91
q2002034	28	218	147	21	26441	214	38	-gt 0.8	E_A+B_100
q2002039	34	85	10	70	6465	261	202	-gt 0.8	E_A+B_100
q2002041	33	88	84	132	6388	473	985	-automated1	E_A-eu_92
q2002042	29	105	74	20	12563	371	202	-gt 0.8	E_A_92	ignoring B-gr-Ve-Oter_4085__eval-7.3e-14 / WP_083767853.1 Opitutus terrae
q2002045	40	86	265	37	12281	266	142	-gt 0.8	E_A+B_100
q2002051	36	96	221	12	3268	364	278	-gt 0.8	E_B-te_84	ignoring B-gr-Pl-Pmik_1846__eval-1.1e-115 / WP_014437737.1 Phycisphaera mikurensis
q2002053	38	88	23	7	5503	311	215	-gt 0.8	E_B_88
q2002080	36	114	317	82	6038	385	284	-gt 0.8	E_A+B_100
q2002081	37	115	34	95	5216	304	218	-gt 0.8	E_A_100
q2002082	39	112	32	39	4055	261	354	-automated1	E_A-as_91
q2002084	35	88	0	89	6826	1034	779	-gt 0.8	E_A-dp-Hu_92
q2002085	40	175	82	52	5515	457	266	-gt 0.8	E_A_92
q2002086	18	81	0	146	4443	451	253	-gt 0.8	E_A-as_99
q2002087	38	109	0	143	4922	293	229	-gt 0.8	E_A_100
q2002088	36	86	0	61	1587	169	140	-gt 0.8	E_A-as_94
q2002089	38	105	81	34	13003	272	173	-gt 0.8	E_A+B_100
q2002090	35	93	183	109	14377	1070	465	-gt 0.8	E_A+B_100
q2002092	37	111	0	151	4230	328	299	-gt 0.8	E_A_100
q2002093	35	103	0	123	3100	265	179	-gt 0.8	E_A_100
q2002096	25	10	175	13	4762	211	170	-gt 0.8	-	no ancestral metamonad group -> discarded
q2002098	26	53	0	14	392	93	72	-gt 0.8	E_A_100
q2002104	31	133	214	31	8704	90	50	-gt 0.8	E_B-gr_97	ignoring B-te-Wa-Ramy_3692__eval-6.1e-29 / KAF1082758.1 Ca. Rifleibacterium amylolyticum
q2002105	35	86	185	5	2622	94	75	-gt 0.8	E_B_100
q2002108	43	107	62	87	1655	197	132	-gt 0.8	E_A-as-Hl_88
q2002114A	28	65	106	65	1904	225	132	-gt 0.8	E_A+B_100
q2002114B	21	83	47	44	3321	234	164	-gt 0.8	E_B-gr_95
q2002117	33	118	169	167	3362	240	243	-automated1	E_A+B_100
q2002118	33	98	245	159	3236	229	847	-automated1	E_A+B_100
q2002119	36	98	0	8	3541	253	119	-gt 0.8	E_A-eu_99
q2002120	38	90	111	0	1880	191	160	-gt 0.8	E_B_100
q2002122	60	212	32	2	22821	178	36	-gt 0.8	E_B_82	ignoring A-eu-Mi-Malv_1140__eval-1.9e-30 / WP_015505487.1 Ca. Methanomethylophilus alvus
q2002132	37	103	118	28	14829	274	185	-gt 0.8	E_A+B_100
q2002133	45	143	0	21	10118	299	71	-gt 0.8	E_A-as_100
q2002136	45	41	112	46	2134	216	158	-gt 0.8	E_A+B_100
q2002144	40	99	221	85	5252	227	157	-gt 0.8	E_A_100
q2002151	41	159	116	41	16869	302	164	-gt 0.8	E_A-as_92	ignoring B-te-Sa-Mbac_207__eval-3.8e-13 / RAP34167.1 Ca. Marinamargulisbacteria bacterium SCGC AAA071-K20
q2002158	28	76	140	54	20821	307	99	-gt 0.8	E_B_84	ignoring A-as-Hi-Hhei_1862__eval-1.6e-64 / PWI47866.1 Ca. Heimdallarchaeota archaeon B3_Heim
q2002159	30	163	3	0	7825	449	297	-gt 0.8	E_B-gr_100
q2002167	31	3	180	129	1388	347	265	-gt 0.8	E_B-gr_90
q2002174	32	85	513	174	12497	349	193	-gt 0.8	E_A+B_100
q2002175	29	89	10	119	10349	739	469	-gt 0.8	E_A+B_100
q2002176	46	126	73	17	8094	728	524	-gt 0.8	E_B_100
q2002181	29	105	22	15	7925	504	371	-gt 0.8	E_B_84	ignoring A-as-Hi-H125_893__eval-1.2e-11 / OLS32414.1 Ca. Heimdallarchaeota archaeon AB_125
q2002194	42	113	55	60	15871	562	407	-gt 0.8	E_A+B_100
q2002198	58	253	126	119	17135	845	521	-gt 0.8	E_B_98
q2002203	40	76	0	117	2445	520	444	-gt 0.8	E_A-ta-Th_100
q2002209	60	267	258	35	18800	270	147	-gt 0.8	E_A+B_100
q2002212	42	87	195	25	3575	187	108	-gt 0.8	E_B-gr_96	ignoring B-te-Fi-Cper_2755__eval-3.7e-69 / WP_224384426.1 Clostridium perfringens
q2002217	38	91	62	10	2972	206	109	-gt 0.8	E_B_90
q2002220	33	119	116	27	2487	464	276	-gt 0.8	E_B-gr_99
q2002221	43	145	174	90	10280	226	131	-gt 0.8	E_A-as_88
q2002225	32	97	225	178	7889	238	145	-gt 0.8	E_A+B_100
q2002261	34	95	310	77	10064	385	312	-gt 0.8	E_A+B_100
q2002262	32	86	123	35	15507	302	109	-gt 0.8	E_A+B_100
q2002263	25	81	91	48	28759	247	167	-gt 0.8	E_B-gr_97
q2002264	37	98	0	174	5485	312	222	-gt 0.8	E_A_100
q2002265	39	114	73	38	2646	258	334	-automated1	E_A_100
q2002266	25	76	472	153	41378	266	34	-gt 0.8	E_B-gr_98
q2002267	33	105	65	91	4507	197	120	-gt 0.8	E_A+B_100
q2002268	37	97	0	132	8082	646	419	-gt 0.8	E_A_100
q2002269	38	103	327	86	9093	385	307	-gt 0.8	E_B-gr_87
q2002274	46	140	178	12	6037	85	58	-gt 0.8	E_B_100
q2002275	56	219	156	14	6950	574	409	-gt 0.8	E_A+B_100
q2002276	34	88	0	4	1036	102	62	-gt 0.8	E_A-dp-Hu_100
q2002278	41	140	2	3	5841	81	52	-gt 0.8	E_A_95	ignoring B-te-CP-COD1_659__eval-5.9e-17 / AKM84379.1 bacterium GWC2_OD1_34_28-complete
q2002284	36	84	1	134	1336	103	72	-gt 0.8	E_A_100	ignoring B-te-Sa-SDG5_562__eval-1.8e-16 / KPJ64571.1 Ca. Saganbacteria bacterium DG_54_3
q2002286	31	56	0	84	1997	170	131	-gt 0.8	E_A-as_100
q2002289	26	118	117	0	2970	465	804	-automated1	E_B_100
q2002292	43	65	0	24	1713	185	129	-gt 0.8	E_A-as-Th_82
q2002294	27	71	89	40	12221	150	59	-gt 0.8	E_A+B_100
q2002301	45	118	0	42	600	150	117	-gt 0.8	E_A-as_100
q2002305	38	81	0	92	1481	171	133	-gt 0.8	E_A-as_100
q2002307	31	88	8	70	4333	208	58	-gt 0.8	E_A+B_100
q2002310	42	77	29	29	11293	144	188	-automated1	E_A-as_82	ignoring B-fu-Fu-Patl_1724__eval-6.5e-24 / WP_028856789.1 Psychrilyobacter atlanticus
q2002311	37	71	0	140	1992	301	242	-gt 0.8	E_A_100
q2002312	26	102	0	127	8533	851	963	-automated1	E_A_100
q2002314	62	281	312	45	19984	267	155	-gt 0.8	E_A+B_100
q2002322	35	116	180	19	15242	263	139	-gt 0.8	E_B-gr_99
q2002330	49	268	5	0	18571	329	146	-gt 0.8	E_B-gr_100
q2002348	38	94	0	112	1127	161	95	-gt 0.8	E_A_100
q2002357	34	99	0	136	10451	664	493	-gt 0.8	E_A-ta-Ma_99
q2002363	21	74	0	145	277	72	79	-automated1	E_A_100
q2002378	17	72	21	123	9557	584	345	-gt 0.8	E_A-as_100
q2002391	15	23	4	0	5867	89	136	-automated1	E_B-gr_100
q2002392	17	65	55	2	2783	664	534	-gt 0.8	M_B_90
q2002394	27	6	84	48	650	370	355	-gt 0.8	E_B_100
q2002401	41	59	147	38	9989	264	147	-gt 0.8	E_A+B_100
q2002406	25	52	90	36	3975	453	312	-gt 0.8	E_B-gr_97	ignoring A-ta-Th-Nisl_1361__eval-5.7e-90 / WP_158648670.1 Ca. Nitrosocaldus islandicus
q2002415	40	106	333	116	5019	205	122	-gt 0.8	E_B-gr-Ed_93
q2002447	29	84	125	37	17729	301	124	-gt 0.8	E_A+B_100
q2002448	37	101	0	105	5755	313	274	-gt 0.8	E_A-as_95	ignoring A-ta-Ba-Bad8_919__eval-1.7e-18 / KON33758.1 Bathyarchaeota archaeon AD8-1
q2002449	34	97	1	108	4957	330	249	-gt 0.8	E_A_100	ignoring B-gr-RH-Srub_2188__eval-3.3e-11 / WP_118840027.1 Salinibacter ruber
q2002450	27	105	92	44	4850	341	246	-gt 0.8	E_A+B_100
q2002452	35	98	80	27	11249	251	323	-automated1	E_A+B_100
q2002454	41	107	2	22	6668	309	135	-gt 0.8	E_A-as_91	ignoring B-gr-Su-Sbac_3141__eval-2.1e-11 / MCX8038579.1 Ca. Sumerlaeia bacterium SKW40
q2002455	33	142	56	73	7476	417	250	-gt 0.8	E_B_99
q2002459	40	97	18	97	3143	296	219	-gt 0.8	E_A_82
q2002461	20	38	29	2	4038	85	26	-gt 0.8	E_B_82
q2002462	36	91	0	55	3736	319	208	-gt 0.8	E_A-as_100
q2002464	29	95	10	136	5328	594	485	-gt 0.8	E_A-as_100
q2002465	32	99	190	35	6090	817	520	-gt 0.8	E_A+B_100
q2002466	24	22	65	78	1448	320	245	-gt 0.8	E_A+B_100
q2002474	31	71	2	100	3849	199	158	-gt 0.8	E_A_100
q2002478	32	111	75	36	8133	252	147	-gt 0.8	E_B_91
q2002487	48	40	16	5	2499	93	43	-gt 0.8	E_A-dp_98	ignoring B-te-CP-CBer_608__eval-1.4e-16 / AKM82427.1 bacterium GWE1_Berkelbacteria_39_12
q2002488	34	80	0	145	2434	144	99	-gt 0.8	E_A_100
q2002490	26	71	0	45	508	75	62	-gt 0.8	E_A-eu_91
q2002491	35	88	0	64	1595	91	45	-gt 0.8	E_A_100
q2002493	40	104	0	116	3094	144	76	-gt 0.8	E_A_100
q2002496	25	39	65	93	1385	379	263	-gt 0.8	E_A+B_100
q2002498	35	60	85	33	682	160	303	-automated1	E_A+B_100
q2002499	36	155	45	356	10715	339	52	-gt 0.8	E_A-as_90
q2002500	27	91	12	21	4543	374	373	-gt 0.8	E_A+B_100
q2002501	27	90	13	32	2449	322	241	-gt 0.8	E_A_93
q2002502	36	41	126	20	1895	128	88	-gt 0.8	E_B_99
q2002506	32	96	0	100	3183	242	184	-gt 0.8	E_A_100
q2002508	29	89	5	55	3391	306	100	-gt 0.8	E_A_100
[truncated: 366 more rows]

[truncated: 7 more sheets: Table S3C, Table S4, Table S5, Table S6, Table S7A, Table S7B, Table S7C]
